# Supplementary material for: Ethyl 3-(2,4-dichloro­benzyl­idene)carbazate
Source: Acta Crystallogr Sect E Struct Rep Online. 2009 Oct 31;65(Pt 11):o2919. doi: 10.1107/S1600536809044420 (PMC2971455; doi:10.1107/S1600536809044420)
Supplement: Supplementary file 2 [file e-65-o2919-Isup2.hkl]

# 
# h,k,l, Fc-squared, Fo-squared, sigma(Fo-squared) and status flag 
# 
data_I
_shelx_title ' y-1 in I4(1)/a' 
_shelx_refln_list_code          4 
_shelx_F_calc_maximum      504.90 
_exptl_crystal_F_000      2144.00 
_reflns_d_resolution_high  0.7704 
 
loop_ 
 _symmetry_equiv_pos_as_xyz 
 'x, y, z' 
 '-x+1/2, -y, z+1/2' 
 '-y+3/4, x+1/4, z+1/4' 
 'y+3/4, -x+3/4, z+3/4' 
 'x+1/2, y+1/2, z+1/2' 
 '-x+1, -y+1/2, z+1' 
 '-y+5/4, x+3/4, z+3/4' 
 'y+5/4, -x+5/4, z+5/4' 
 '-x, -y, -z' 
 'x-1/2, y, -z-1/2' 
 'y-3/4, -x-1/4, -z-1/4' 
 '-y-3/4, x-3/4, -z-3/4' 
 '-x+1/2, -y+1/2, -z+1/2' 
 'x, y+1/2, -z' 
 'y-1/4, -x+1/4, -z+1/4' 
 '-y-1/4, x-1/4, -z-1/4' 
 
_cell_length_a    18.0210 
_cell_length_b    18.0210 
_cell_length_c    14.9830 
_cell_angle_alpha  90.000 
_cell_angle_beta   90.000 
_cell_angle_gamma  90.000 
 
_shelx_F_squared_multiplier     1.000 
 
loop_ 
 _refln_index_h 
 _refln_index_k 
 _refln_index_l 
 _refln_F_squared_calc 
 _refln_F_squared_meas 
 _refln_F_squared_sigma 
 _refln_observed_status 
   2   2   0    14828.98    15991.34    325.00 o 
  -2   4   0     8132.65     8722.94    156.79 o 
   0   4   0      113.15      108.28      2.74 o 
   2   4   0    35870.47    36275.64    783.76 o 
   4   4   0     3497.25     3249.31     47.42 o 
  -4   6   0    19844.66    20607.88    490.19 o 
  -2   6   0     1998.35     1914.57     31.92 o 
   0   6   0    13261.62    14686.53    311.18 o 
   2   6   0    84017.38    84163.91   2607.52 o 
   4   6   0    20019.31    23769.38    525.76 o 
   6   6   0      275.32      305.09     12.10 o 
  -6   8   0    66786.08    73429.26   2596.73 o 
  -4   8   0    19686.31    21919.68    480.26 o 
  -2   8   0      536.06      699.06     17.51 o 
   0   8   0     5903.58     6869.34    117.72 o 
   2   8   0    23574.12    24993.50    561.45 o 
   4   8   0      630.75      654.69     14.17 o 
   6   8   0      565.39      468.32     13.34 o 
   8   8   0     2289.03     2055.47     35.86 o 
  -8  10   0     1620.13     1731.09     36.62 o 
  -6  10   0      178.73      267.35     10.89 o 
  -4  10   0     6136.96     6278.48    144.46 o 
  -2  10   0      213.25      267.94     28.43 o 
   0  10   0      713.52      921.14     17.50 o 
   2  10   0     5769.66     6375.88    110.42 o 
   4  10   0    17599.46    17922.63    359.04 o 
   6  10   0       70.27      118.91      8.79 o 
   8  10   0      723.33      813.91     17.98 o 
  10  10   0     4921.38     5282.69    106.10 o 
 -10  12   0     3632.37     4002.17     87.88 o 
  -8  12   0       76.31       67.59     14.70 o 
  -6  12   0      759.52      718.27     21.68 o 
  -4  12   0     5590.73     5528.43    123.27 o 
  -2  12   0     7172.54     7716.13    174.24 o 
   0  12   0     1164.27     1070.00     25.54 o 
   2  12   0      663.82      662.39     20.12 o 
   4  12   0     1271.14     1141.21     27.75 o 
   6  12   0      747.51      876.37     23.09 o 
   8  12   0     2168.95     2108.18     48.35 o 
  10  12   0     9319.87     9596.30    217.53 o 
  12  12   0      174.71      143.53     15.53 o 
 -12  14   0     1234.45     1206.39     32.89 o 
 -10  14   0        0.73        1.44      4.24 o 
  -8  14   0      425.39      522.65     24.04 o 
  -6  14   0     2741.35     2892.03     65.90 o 
  -4  14   0     1148.21      988.22     27.74 o 
  -2  14   0     7471.72     7414.00    151.96 o 
   0  14   0      257.27      219.58     15.17 o 
   2  14   0     2743.91     2511.32     58.70 o 
   4  14   0     7108.87     6916.63    140.37 o 
   6  14   0      380.55      449.54     20.24 o 
   8  14   0     3158.21     3456.78     73.96 o 
  10  14   0     8255.81     8365.80    186.62 o 
  12  14   0      820.53      791.49     31.12 o 
  14  14   0      208.46      232.67     17.97 o 
 -14  16   0       12.97       32.14      9.53 o 
 -12  16   0      518.95      626.75     22.69 o 
 -10  16   0     2063.97     2154.66     54.49 o 
  -8  16   0      426.89      470.04     26.35 o 
  -6  16   0     3026.83     3021.44     79.87 o 
  -4  16   0     1558.19     1499.39     41.54 o 
  -2  16   0      666.60      663.39     21.56 o 
   0  16   0     3937.44     4006.48     84.56 o 
   2  16   0      588.93      618.67     22.43 o 
   4  16   0       68.59      111.27     11.94 o 
   6  16   0     4106.79     4107.92     98.83 o 
   8  16   0        1.81        4.14      8.11 o 
  10  16   0     2545.20     2498.81     67.38 o 
  12  16   0      370.98      373.39     18.67 o 
  14  16   0       17.33       11.77      7.92 o 
  16  16   0       15.26       14.08     23.65 o 
 -14  18   0        0.09        1.60      9.01 o 
 -12  18   0      480.98      492.30     37.72 o 
 -10  18   0      709.50      713.20     20.56 o 
  -8  18   0       85.19       84.97     10.62 o 
  -6  18   0        0.42        2.88      8.20 o 
  -4  18   0      128.99      113.89     10.45 o 
  -2  18   0       76.89      113.44     11.92 o 
   0  18   0      971.84      943.07     39.87 o 
   2  18   0     2215.86     2489.90     66.89 o 
   4  18   0      954.44      911.32     34.51 o 
   6  18   0     4090.79     4330.92    127.77 o 
   8  18   0      135.03      128.22     16.22 o 
  10  18   0      480.66      532.18     25.64 o 
  12  18   0      276.09      278.82     22.12 o 
  14  18   0       72.17       77.48     45.22 o 
 -12  20   0      380.61      350.62     35.12 o 
 -10  20   0        2.00       -0.18      9.18 o 
  -8  20   0       26.84       31.03     12.99 o 
  -6  20   0        6.36       -1.45      6.13 o 
  -4  20   0      493.35      612.58     21.89 o 
  -2  20   0      496.99      467.35     25.01 o 
   0  20   0     1191.53     1249.79     44.61 o 
   2  20   0        7.35      126.43     81.68 o 
   4  20   0       28.42       21.12      9.90 o 
   6  20   0        3.86        7.42     11.42 o 
   8  20   0        6.96       19.81     10.87 o 
  10  20   0      106.33       98.38     15.09 o 
  12  20   0       47.64       32.97     11.92 o 
  -6  22   0       32.24       39.53     12.34 o 
  -4  22   0      495.97      591.10     23.84 o 
  -2  22   0      257.99      247.45     28.08 o 
   0  22   0       31.15       62.13     15.83 o 
   2  22   0       26.93       29.04     13.98 o 
   4  22   0      611.08      585.73     41.72 o 
   6  22   0      893.13      907.28     52.24 o 
  -2   3   1   110694.85   101854.20   3422.99 o 
   0   3   1    11223.03    12593.24    160.52 o 
   2   3   1     4143.14     3717.56     51.66 o 
  -3   4   1   125020.95   118069.69   4166.34 o 
  -1   4   1     1553.99     1403.95     19.13 o 
   1   4   1     2491.87     2452.32     20.46 o 
   3   4   1     6252.01     6604.11     72.65 o 
  -4   5   1      463.74      458.04      6.50 o 
  -2   5   1   137174.14   123287.47   3790.11 o 
   0   5   1    10411.82    11369.30    148.39 o 
   2   5   1     1340.35     1230.73     11.68 o 
   4   5   1     1921.02     1676.68     17.77 o 
  -5   6   1    20903.34    22627.40    349.76 o 
  -3   6   1     2676.14     2877.75     29.51 o 
  -1   6   1     2668.42     2356.62     27.89 o 
   1   6   1     6339.11     6445.69     72.18 o 
   3   6   1       74.66      136.64      3.40 o 
   5   6   1     1731.15     1784.94     20.08 o 
  -6   7   1     3396.97     2870.89     36.77 o 
  -4   7   1      517.40      562.77      9.14 o 
  -2   7   1      218.25      321.56      6.55 o 
   0   7   1    18681.50    20177.75    317.14 o 
   2   7   1    21671.05    23347.51    348.19 o 
   4   7   1     1353.92     1429.62     17.15 o 
   6   7   1     2937.93     3354.94     37.93 o 
  -7   8   1     1315.90     1396.65     21.50 o 
  -5   8   1     3573.85     3142.16     42.65 o 
  -3   8   1     4998.35     5263.60     70.30 o 
  -1   8   1    10087.19    10238.07    147.02 o 
   1   8   1     3398.27     3636.62     40.77 o 
   3   8   1     1509.38     1453.98     17.71 o 
   5   8   1     2675.97     2569.08     31.15 o 
   7   8   1     2419.64     2267.17     27.39 o 
  -8   9   1      972.68      941.48     16.58 o 
  -6   9   1      255.76      208.02      9.70 o 
  -4   9   1     5518.59     5090.32     66.14 o 
  -2   9   1      350.78      340.89      9.36 o 
   0   9   1     1026.92     1334.70     19.14 o 
   2   9   1      542.23      680.70     10.45 o 
   4   9   1     3986.44     3775.78     42.93 o 
   6   9   1    12247.08    11870.85    170.33 o 
   8   9   1     1543.28     1460.56     19.34 o 
  -9  10   1      699.74      819.38     15.46 o 
  -7  10   1     1328.25     1283.44     19.68 o 
  -5  10   1     1334.44     1358.59     22.09 o 
  -3  10   1    13280.97    14850.00    248.20 o 
  -1  10   1     2833.00     2279.52     28.03 o 
   1  10   1     9676.64     9980.71    133.35 o 
   3  10   1     3174.21     3472.24     43.51 o 
   5  10   1      150.75      183.16      7.21 o 
   7  10   1     1203.98     1305.29     21.22 o 
   9  10   1     1536.94     1534.13     23.09 o 
 -10  11   1     1496.89     1497.15     28.55 o 
  -8  11   1      895.20      848.80     18.82 o 
  -6  11   1     4874.63     5039.13     79.24 o 
  -4  11   1       33.25       22.32      3.40 o 
  -2  11   1     1397.92     1407.81     23.75 o 
   0  11   1     4626.24     4238.99     63.88 o 
   2  11   1     6204.29     6500.36     82.78 o 
   4  11   1     3059.30     3233.64     44.71 o 
   6  11   1      961.63     1003.04     17.11 o 
   8  11   1     1625.29     1734.40     23.80 o 
  10  11   1      993.30      955.99     20.91 o 
 -11  12   1     1673.25     1668.99     62.63 o 
  -9  12   1     1829.51     1984.03     35.22 o 
  -7  12   1     3515.90     3451.28     59.58 o 
  -5  12   1      240.78      260.66     11.91 o 
  -3  12   1       10.84       17.42      4.31 o 
  -1  12   1     3490.05     3416.71     50.19 o 
   1  12   1     1624.67     1601.67     25.38 o 
   3  12   1     8155.09     8410.37    116.44 o 
   5  12   1     2280.81     2206.32     32.15 o 
   7  12   1      238.85      243.29      9.76 o 
   9  12   1        7.46        3.41      3.50 o 
  11  12   1        0.74        2.65      4.24 o 
 -12  13   1      127.22      137.65      9.88 o 
 -10  13   1     1281.63     1291.21     22.19 o 
  -8  13   1     4022.53     4091.59     66.12 o 
  -6  13   1      297.00      274.60     11.67 o 
  -4  13   1     1194.80     1108.19     18.50 o 
  -2  13   1       16.22       31.91      4.23 o 
   0  13   1      299.05      283.51     10.16 o 
   2  13   1     2627.53     2537.01     37.60 o 
   4  13   1      751.14      737.08     15.60 o 
   6  13   1      437.68      511.77     12.80 o 
   8  13   1      356.06      366.61     12.58 o 
  10  13   1      129.23       99.11      9.28 o 
  12  13   1      918.66      975.64     21.91 o 
 -13  14   1       28.21       34.77      5.84 o 
 -11  14   1      504.66      492.31     13.69 o 
  -9  14   1       43.66       25.03      5.51 o 
  -7  14   1      693.44      612.08     17.51 o 
  -5  14   1        5.58        2.46      3.79 o 
  -3  14   1      261.69      275.13     10.41 o 
  -1  14   1     1681.91     1766.87     24.97 o 
   1  14   1      846.44      817.61     15.98 o 
   3  14   1        2.59       10.89      4.50 o 
   5  14   1      139.85      190.79      9.32 o 
   7  14   1     3507.43     3474.27     55.11 o 
   9  14   1     2422.37     2524.08     39.76 o 
  11  14   1      666.92      612.70     18.86 o 
  13  14   1      241.17      291.67     13.23 o 
 -14  15   1       39.48       45.62      6.49 o 
 -12  15   1      343.59      324.21     13.21 o 
 -10  15   1      787.08      778.89     19.24 o 
  -8  15   1       15.76       37.79      7.63 o 
  -6  15   1      919.24     1008.85     31.82 o 
  -4  15   1      785.39      718.12     19.72 o 
  -2  15   1     1029.57      971.27     20.06 o 
   0  15   1      244.38      227.26      9.28 o 
   2  15   1       17.94       14.35      4.88 o 
   4  15   1        0.20        5.15      3.61 o 
   6  15   1      207.28      220.13     11.37 o 
   8  15   1       71.87       69.67      9.90 o 
  10  15   1     1936.06     1851.48     37.33 o 
  12  15   1       45.26       52.60      7.57 o 
  14  15   1      253.56      262.89      9.36 o 
 -15  16   1       11.30        8.69      6.78 o 
 -13  16   1       38.85       30.06      6.54 o 
 -11  16   1       14.79       11.10      5.05 o 
  -9  16   1      446.35      460.30     25.85 o 
  -7  16   1       24.23       53.42     15.98 o 
  -5  16   1       44.77       20.76      5.84 o 
  -3  16   1      175.91      143.41     11.15 o 
  -1  16   1       56.86       29.64      7.98 o 
   1  16   1     1806.78     1915.24     58.05 o 
   3  16   1      165.32      160.45      9.01 o 
   5  16   1      308.74      321.41     11.72 o 
   7  16   1        2.45        3.67      5.76 o 
   9  16   1      142.01      211.14     35.21 o 
  11  16   1      121.89      124.33      9.04 o 
  13  16   1       84.56       78.17      8.15 o 
  15  16   1        4.48        1.23      5.17 o 
 -16  17   1        0.18       -0.30      9.20 o 
 -14  17   1        5.38        3.15      6.19 o 
 -12  17   1      116.12      121.66     13.82 o 
 -10  17   1      506.55      506.38     14.14 o 
  -8  17   1      340.70      340.14     15.54 o 
  -6  17   1       33.71       15.54      6.47 o 
  -4  17   1      325.63      364.29     13.09 o 
  -2  17   1      149.71      196.27     10.45 o 
   0  17   1       22.69       44.71      8.18 o 
   2  17   1      581.93      503.87     17.51 o 
   4  17   1       11.32       15.68      5.60 o 
   6  17   1       86.57       92.44     10.48 o 
   8  17   1     2352.47     2474.10     54.32 o 
  10  17   1        4.95        2.49      4.87 o 
  12  17   1       24.73       28.69      7.18 o 
  14  17   1      113.06      128.99     13.73 o 
  16  17   1       18.83       10.64     13.57 o 
 -13  18   1        1.68        1.99      5.85 o 
 -11  18   1        1.75       11.97      7.13 o 
  -9  18   1      106.16      123.95      9.84 o 
  -7  18   1      310.32      381.26     18.67 o 
  -5  18   1     1157.29     1064.96     21.23 o 
  -3  18   1      837.49      801.58     20.97 o 
  -1  18   1      929.02      973.91     23.89 o 
   1  18   1      898.39      893.41     24.30 o 
   3  18   1      142.46      160.96     13.48 o 
   5  18   1      665.81      753.29     23.75 o 
   7  18   1      110.54       90.89     13.99 o 
   9  18   1      105.00       81.69     11.38 o 
  11  18   1       14.99       11.56      6.38 o 
  13  18   1      288.79      301.10     22.90 o 
 -12  19   1        7.68        2.78      5.83 o 
 -10  19   1        4.18        5.41      6.00 o 
  -8  19   1      376.01      470.11     16.49 o 
  -6  19   1      611.99      551.37     19.30 o 
  -4  19   1      305.20      261.99     11.32 o 
  -2  19   1       60.98       58.79      8.34 o 
   0  19   1        6.10        3.49      5.50 o 
   2  19   1      262.22      311.27     12.58 o 
   4  19   1      204.46      272.97     20.34 o 
   6  19   1      317.99      303.00     16.37 o 
   8  19   1      989.98     1084.28     47.83 o 
  10  19   1      191.08      211.42     14.03 o 
  12  19   1       27.01       26.62      6.19 o 
 -11  20   1      107.64       89.15     22.84 o 
  -9  20   1        1.69        7.85      7.62 o 
  -7  20   1        0.06       -0.57      3.51 o 
  -5  20   1       61.30       42.08      6.21 o 
  -3  20   1      720.95      636.79     19.24 o 
  -1  20   1      477.84      498.96     17.52 o 
   1  20   1      423.54      484.40     36.49 o 
   3  20   1      533.81      614.58     18.23 o 
   5  20   1        5.68        8.27     11.07 o 
   7  20   1      380.23      435.85     21.18 o 
   9  20   1        5.10        7.48      5.82 o 
  11  20   1       44.63       51.46      8.86 o 
 -10  21   1       56.06       39.13     10.97 o 
  -8  21   1      231.65      242.06     15.74 o 
  -6  21   1      216.41      237.03     11.24 o 
  -4  21   1        0.92        8.41      6.42 o 
  -2  21   1       25.65       17.47      9.46 o 
   0  21   1       59.32       63.52      9.53 o 
   2  21   1       40.63       23.90      8.68 o 
   4  21   1       26.13       23.66      7.94 o 
   6  21   1      408.56      430.24     23.53 o 
   8  21   1        1.08        0.40      6.18 o 
  10  21   1       11.89       10.76      6.59 o 
  -7  22   1       22.05       24.19      7.06 o 
  -5  22   1        5.28        1.54      4.59 o 
  -3  22   1      197.45      176.42     12.41 o 
  -1  22   1       17.90        9.43      5.91 o 
   1  22   1       70.62       77.99     10.49 o 
   3  22   1      177.80      236.88     26.79 o 
   5  22   1       24.90      145.88     54.18 o 
   7  22   1       65.30       45.11      9.85 o 
  -4  23   1       79.60       66.19     12.45 o 
  -2  23   1       59.08       50.72      6.73 o 
   0  23   1      160.69      208.12     14.54 o 
   2  23   1        0.15       -0.76      4.95 o 
   4  23   1      479.33      473.40     21.83 o 
   1   1   2      591.72      466.87      3.51 o 
   0   2   2      908.29      764.09      5.54 o 
   2   2   2    27708.05    28564.85    489.40 o 
  -1   3   2    59783.67    57750.85   1576.05 o 
   1   3   2      863.32      748.15      6.47 o 
   3   3   2       10.58       21.73      1.82 o 
  -2   4   2   254925.41   204442.09  10852.89 o 
   0   4   2    34886.01    35695.19    625.65 o 
   2   4   2    77576.73    76847.75   1596.03 o 
   4   4   2    22184.27    24123.29    395.27 o 
  -3   5   2      929.16      848.01     10.44 o 
  -1   5   2    18955.07    20452.96    335.85 o 
   1   5   2    16462.05    18110.92    255.23 o 
   3   5   2     2934.24     2801.48     25.75 o 
   5   5   2     4430.74     4548.71     70.42 o 
  -4   6   2     6630.84     6349.48     83.75 o 
  -2   6   2     1930.50     2032.85     23.60 o 
   0   6   2    21308.45    23072.44    368.92 o 
   2   6   2     3085.09     2908.33     30.48 o 
   4   6   2     5082.00     5646.27     61.28 o 
   6   6   2     5866.04     5348.53     62.89 o 
  -5   7   2      572.83      820.96     14.00 o 
  -3   7   2    27103.78    30631.87    543.27 o 
  -1   7   2     2967.25     3210.60     35.59 o 
   1   7   2    15279.93    15595.73    217.18 o 
   3   7   2      441.13      408.56      7.18 o 
   5   7   2    17107.03    19792.34    301.36 o 
   7   7   2      792.54      725.31     12.70 o 
  -6   8   2      243.70      254.38      7.57 o 
  -4   8   2    31737.20    34632.59    614.03 o 
  -2   8   2     5511.79     5927.13     79.56 o 
   0   8   2     6003.54     5446.61     66.13 o 
   2   8   2      285.42      279.47      5.14 o 
   4   8   2     1685.24     1703.86     20.42 o 
   6   8   2    22010.27    25920.30    434.97 o 
   8   8   2      119.42      185.61      6.43 o 
  -7   9   2      717.87      761.38     13.06 o 
  -5   9   2    25042.99    27241.14    522.85 o 
  -3   9   2     2252.68     2390.89     30.30 o 
  -1   9   2      724.39      693.01     10.45 o 
   1   9   2       13.78        8.88      3.30 o 
   3   9   2      951.95      867.25     11.85 o 
   5   9   2     2184.30     2331.03     27.59 o 
   7   9   2      535.65      566.42     11.26 o 
   9   9   2     4162.25     4150.73     56.03 o 
  -8  10   2     1571.42     1508.51     23.80 o 
  -6  10   2     2679.03     2976.08     44.86 o 
  -4  10   2     1112.32     1086.45     16.61 o 
  -2  10   2     5874.42     5824.91     85.05 o 
   0  10   2     3213.50     2959.59     37.65 o 
   2  10   2     2660.45     2481.02     31.16 o 
   4  10   2        2.66        1.84      2.96 o 
   6  10   2    12300.58    12840.19    187.33 o 
   8  10   2      904.36      933.52     15.32 o 
  10  10   2     7615.52     7665.89    111.84 o 
  -9  11   2     6074.81     6296.54     98.43 o 
  -7  11   2      301.11      376.32     12.00 o 
  -5  11   2       56.83      105.78      6.35 o 
  -3  11   2     1677.24     1453.59     22.73 o 
  -1  11   2      197.22      215.40      7.08 o 
   1  11   2      108.64      128.01      5.79 o 
   3  11   2     5249.30     5567.53     75.08 o 
   5  11   2     1313.90     1226.43     21.35 o 
   7  11   2       51.43       56.42      6.11 o 
   9  11   2      303.36      300.08      9.89 o 
  11  11   2       34.76       59.06     15.58 o 
 -10  12   2     3488.88     3593.88     56.29 o 
  -8  12   2    12100.35    12679.74    225.39 o 
  -6  12   2     6625.87     6856.36    114.99 o 
  -4  12   2      405.42      435.23     11.72 o 
  -2  12   2     1031.01     1032.85     16.53 o 
   0  12   2     6748.47     6455.44     84.91 o 
   2  12   2     1425.06     1456.96     23.69 o 
   4  12   2     1244.28     1333.48     23.60 o 
   6  12   2      183.69      149.92      9.58 o 
   8  12   2     3009.02     2832.30     43.40 o 
  10  12   2     2284.71     2296.69     36.28 o 
  12  12   2       99.50      112.27      7.83 o 
 -11  13   2       14.07       17.59      5.11 o 
  -9  13   2      521.50      558.34     15.55 o 
  -7  13   2       20.87       16.50      7.64 o 
  -5  13   2      330.28      314.31     10.03 o 
  -3  13   2      380.52      304.09      9.82 o 
  -1  13   2      701.79      657.43     13.46 o 
   1  13   2     1669.50     1785.65     27.06 o 
   3  13   2     2201.91     2152.79     36.60 o 
   5  13   2     1493.49     1539.45     28.46 o 
   7  13   2      595.40      586.07     17.54 o 
   9  13   2      493.78      506.52     14.23 o 
  11  13   2     1073.09     1116.06     23.93 o 
  13  13   2      173.87      149.57      8.48 o 
 -12  14   2        2.19        3.35      3.42 o 
 -10  14   2      257.81      236.84      9.27 o 
  -8  14   2      421.74      374.09     10.75 o 
  -6  14   2     2353.85     2366.58     44.56 o 
  -4  14   2      150.40      139.15      8.62 o 
  -2  14   2       12.64       19.99      4.69 o 
   0  14   2      395.69      434.34     12.15 o 
   2  14   2     5089.86     5013.11     69.42 o 
   4  14   2      434.37      416.67     11.55 o 
   6  14   2      114.47      133.83      9.98 o 
   8  14   2     3181.78     3195.83     56.52 o 
  10  14   2      380.46      381.53     13.01 o 
  12  14   2       90.61       78.49      6.96 o 
  14  14   2     1327.08     1280.56     25.93 o 
 -13  15   2       33.33       33.35      5.60 o 
 -11  15   2       83.17       64.88      6.67 o 
  -9  15   2     1295.96     1313.47     26.09 o 
  -7  15   2        5.72        4.35      4.89 o 
  -5  15   2     1593.52     1541.08     30.05 o 
  -3  15   2     2658.79     2508.29     41.33 o 
  -1  15   2     1840.06     2031.61     33.82 o 
   1  15   2        0.43        4.81      4.60 o 
   3  15   2      235.72      251.08     11.05 o 
   5  15   2        3.64        6.76      4.41 o 
   7  15   2      287.79      337.21     13.18 o 
   9  15   2       89.63      147.97     32.23 o 
  11  15   2      150.33      165.49      9.02 o 
  13  15   2     1022.26     1052.22     25.61 o 
  15  15   2        1.36        6.69      9.48 o 
 -14  16   2      320.49      358.02     17.46 o 
 -12  16   2        0.95        1.25      4.99 o 
 -10  16   2     1150.60     1173.30     22.10 o 
  -8  16   2     1327.47     1259.34     26.59 o 
  -6  16   2     1401.91     1456.20     29.78 o 
  -4  16   2       65.25       91.20      7.13 o 
  -2  16   2     1077.48     1213.65     24.60 o 
   0  16   2      554.82      454.53     14.13 o 
   2  16   2     3243.85     3170.33     49.12 o 
   4  16   2       34.47       32.90      7.14 o 
   6  16   2     1875.06     1849.04     34.86 o 
   8  16   2      444.27      492.71     38.19 o 
  10  16   2       14.98       11.70      5.44 o 
  12  16   2      439.73      458.39     14.93 o 
  14  16   2        5.43       14.38     10.64 o 
  16  16   2      286.90      261.92     21.13 o 
 -15  17   2      211.59      238.52     19.14 o 
 -13  17   2      209.34      256.51     18.83 o 
 -11  17   2      122.44      139.67     16.42 o 
  -9  17   2      121.50       93.16      7.44 o 
  -7  17   2      210.05      229.16     11.41 o 
  -5  17   2      163.57      162.00      7.94 o 
  -3  17   2      377.85      301.09     10.31 o 
  -1  17   2      249.34      232.39     11.85 o 
   1  17   2      399.97      409.93     19.19 o 
   3  17   2      240.22      228.32     10.79 o 
   5  17   2      403.53      422.23     18.05 o 
   7  17   2      146.41      136.28     10.56 o 
   9  17   2       52.28       34.71      6.44 o 
  11  17   2        1.48        2.77      4.82 o 
  13  17   2      256.89      306.07     24.28 o 
  15  17   2       43.10       25.52      9.62 o 
 -14  18   2       15.95       48.15     17.95 o 
 -12  18   2       70.03       71.92     11.22 o 
 -10  18   2       60.72       89.11     11.47 o 
  -8  18   2      426.03      498.64     15.63 o 
  -6  18   2      233.93      243.38     12.30 o 
  -4  18   2       19.28       20.79      5.36 o 
  -2  18   2     2048.95     2120.34     34.75 o 
   0  18   2      946.13      897.52     18.92 o 
   2  18   2     1344.95     1329.98     33.54 o 
   4  18   2        1.09        3.85      4.88 o 
   6  18   2      577.50      576.88     19.67 o 
   8  18   2      625.15      674.77     25.41 o 
  10  18   2      125.53      125.09      9.17 o 
  12  18   2        7.65        7.45      8.80 o 
  14  18   2        1.00        1.82      7.18 o 
 -13  19   2      284.28      328.87     17.54 o 
 -11  19   2       82.94       87.11     12.02 o 
  -9  19   2      253.07      215.27     16.31 o 
  -7  19   2       24.65       23.17      5.54 o 
  -5  19   2        8.79        1.95      3.50 o 
  -3  19   2       48.84       37.47      6.69 o 
  -1  19   2       11.15       20.79      6.75 o 
   1  19   2      299.00      331.42     13.07 o 
   3  19   2       55.54       35.84      8.71 o 
   5  19   2        4.84        9.02      7.51 o 
   7  19   2     1588.19     1658.76     42.64 o 
   9  19   2       63.65       49.76      9.34 o 
  11  19   2        0.76       14.80     10.21 o 
  13  19   2        6.08        2.72      5.65 o 
 -10  20   2        0.87        2.24      5.57 o 
  -8  20   2      337.12      385.82     23.23 o 
  -6  20   2      652.59      620.11     20.48 o 
  -4  20   2      136.04      162.00     18.30 o 
  -2  20   2       42.14       49.56      7.84 o 
   0  20   2      219.41      183.24     13.64 o 
   2  20   2       66.13       56.43      7.95 o 
   4  20   2      979.32     1001.91     59.89 o 
   6  20   2       50.70       38.84     10.10 o 
   8  20   2      248.02      211.29     13.95 o 
  10  20   2      341.88      375.91     14.44 o 
  -9  21   2       31.00       32.11      9.04 o 
  -7  21   2       47.56       37.24     10.53 o 
  -5  21   2      107.53      136.22     11.95 o 
  -3  21   2       69.83       86.93      8.07 o 
  -1  21   2      394.29      380.54     16.83 o 
   1  21   2       47.42       42.45      9.92 o 
   3  21   2        5.57       10.07      6.72 o 
   5  21   2       54.14      107.47     38.03 o 
   7  21   2       95.60       82.70     12.55 o 
   9  21   2        0.05        2.91      5.53 o 
  -6  22   2       12.92       17.85      8.84 o 
  -4  22   2        0.68        9.65      8.20 o 
  -2  22   2       45.00       35.07      7.67 o 
   0  22   2      339.08      383.52     19.05 o 
   2  22   2      321.07      359.48     17.95 o 
   4  22   2       34.97       33.52      8.53 o 
   6  22   2      308.97      342.81     17.32 o 
  -3  23   2       64.69       82.08     10.36 o 
  -1  23   2       62.09       47.87     10.16 o 
   1  23   2       23.33       11.86     10.85 o 
   3  23   2       30.59       28.14      7.95 o 
   0   1   3      340.40      290.71      3.71 o 
  -1   2   3    55067.03    55229.04   1091.74 o 
   1   2   3      122.24      101.52      2.36 o 
  -2   3   3    23767.51    22680.34    334.01 o 
   0   3   3     9427.39    10198.88    127.66 o 
   2   3   3     4735.41     4421.76     96.58 o 
  -3   4   3      499.82      562.62      7.53 o 
  -1   4   3     3404.60     3829.73     69.22 o 
   1   4   3      409.38      430.15      5.72 o 
   3   4   3     7485.10     8047.51     97.36 o 
  -4   5   3     6726.70     6855.01     92.26 o 
  -2   5   3     3198.16     3235.62     84.27 o 
   0   5   3     8311.39     9235.38    115.77 o 
   2   5   3      325.76      308.54      4.27 o 
   4   5   3    11703.96    12455.38    164.02 o 
  -5   6   3     6992.03     6614.08     92.95 o 
  -3   6   3    13978.10    15274.58    259.29 o 
  -1   6   3    12897.66    14413.08    205.10 o 
   1   6   3     1407.23     1198.79     13.01 o 
   3   6   3    13289.63    13892.83    189.16 o 
   5   6   3     4868.10     4687.94     53.81 o 
  -6   7   3      749.52      665.35     12.24 o 
  -4   7   3       17.38       25.77      3.83 o 
  -2   7   3     2256.17     1883.95     21.53 o 
   0   7   3      733.13      644.11     10.00 o 
   2   7   3    34053.32    36423.43    643.01 o 
   4   7   3    21459.81    24293.66    385.65 o 
   6   7   3    13806.17    16194.77    230.41 o 
  -7   8   3      568.95      550.03     10.47 o 
  -5   8   3     4095.52     3676.26     52.85 o 
  -3   8   3    15545.92    18151.50    290.16 o 
  -1   8   3     1719.39     1697.90     19.95 o 
   1   8   3    14468.57    14906.80    219.26 o 
   3   8   3     2076.84     2148.37     26.18 o 
   5   8   3        8.75        6.01      2.46 o 
   7   8   3      155.83      135.09      5.37 o 
  -8   9   3      676.01      773.86     14.55 o 
  -6   9   3       40.77       42.52      3.66 o 
  -4   9   3    17263.50    17103.37    259.48 o 
  -2   9   3    24100.37    26659.64    471.05 o 
   0   9   3     1739.52     1483.20     20.39 o 
   2   9   3      506.25      490.21      8.57 o 
   4   9   3    11985.41    12784.51    184.23 o 
   6   9   3       85.60       79.57      4.71 o 
   8   9   3      156.26      225.57      7.73 o 
  -9  10   3        5.79       -0.01      2.30 o 
  -7  10   3      516.76      411.46      8.47 o 
  -5  10   3     2624.69     2128.76     31.02 o 
  -3  10   3     2772.00     2753.01     38.55 o 
  -1  10   3      464.15      517.53     11.01 o 
   1  10   3     5209.12     5534.08     70.74 o 
   3  10   3     9596.50     9754.94    141.32 o 
   5  10   3      190.12      346.14      9.15 o 
   7  10   3      953.91      897.06     14.35 o 
   9  10   3      147.85      137.12      6.60 o 
 -10  11   3     2772.93     2824.14     43.53 o 
  -8  11   3     2094.58     2098.79     31.41 o 
  -6  11   3      248.55      235.09      7.10 o 
  -4  11   3     4149.78     4168.13     56.96 o 
  -2  11   3     2676.56     2628.73     38.33 o 
   0  11   3       13.54       17.76      3.84 o 
   2  11   3       29.23       17.41      3.63 o 
   4  11   3      264.85      235.24      7.28 o 
   6  11   3        0.23       13.48      3.72 o 
   8  11   3      661.70      708.00     12.82 o 
  10  11   3      135.01      121.57      8.31 o 
 -11  12   3     1407.72     1324.19     22.21 o 
  -9  12   3        0.99        7.71      4.47 o 
  -7  12   3     5340.83     5435.66     86.93 o 
  -5  12   3     9960.02    10209.24    154.64 o 
  -3  12   3     1870.54     1760.03     24.81 o 
  -1  12   3       29.22       40.55      4.95 o 
   1  12   3       56.13       84.91      6.22 o 
   3  12   3     2753.14     2597.04     37.51 o 
   5  12   3      146.41      154.18      8.10 o 
   7  12   3      102.65      106.32      7.18 o 
   9  12   3       18.68       45.92      7.96 o 
  11  12   3      955.27      953.00     26.51 o 
 -12  13   3      316.68      321.66      9.05 o 
 -10  13   3      240.17      239.65      7.38 o 
  -8  13   3     1618.44     1403.16     24.05 o 
  -6  13   3     3463.00     3336.98     56.21 o 
  -4  13   3      455.59      409.19     11.94 o 
  -2  13   3      177.65      163.64      7.00 o 
   0  13   3      280.78      208.63      8.70 o 
   2  13   3     1109.89     1178.69     20.17 o 
   4  13   3     1631.75     1538.11     27.52 o 
   6  13   3      873.37      778.46     18.32 o 
   8  13   3     3637.19     3731.26     61.25 o 
  10  13   3     3184.96     3267.53     50.25 o 
  12  13   3       32.78       32.51      4.64 o 
 -13  14   3        8.99       12.05      3.20 o 
 -11  14   3       16.41       14.48      3.11 o 
  -9  14   3        3.61        5.38      3.08 o 
  -7  14   3     1133.72     1065.98     20.55 o 
  -5  14   3     5729.94     6108.27    110.13 o 
  -3  14   3     4169.52     3818.32     59.04 o 
  -1  14   3      559.83      591.62     14.13 o 
   1  14   3        0.11       -2.69      3.69 o 
   3  14   3      149.72      169.02      8.98 o 
   5  14   3      131.27      144.83      8.54 o 
   7  14   3     1620.68     1718.71     33.10 o 
   9  14   3      663.54      692.68     18.14 o 
  11  14   3        6.43        3.34      3.81 o 
  13  14   3      235.10      219.58      9.11 o 
 -14  15   3      239.60      322.75     28.52 o 
 -12  15   3        0.80       -3.10      7.52 o 
 -10  15   3      192.70      210.36      6.74 o 
  -8  15   3       66.32       34.15      4.31 o 
  -6  15   3      131.20      150.97     10.86 o 
  -4  15   3      173.15      139.03      9.58 o 
  -2  15   3     3577.05     3302.46     53.69 o 
   0  15   3        0.26        2.94      3.89 o 
   2  15   3      217.84      186.54     10.03 o 
   4  15   3       28.45       24.99      6.50 o 
   6  15   3       16.06       27.20      5.08 o 
   8  15   3      235.67      266.80     14.11 o 
  10  15   3       14.55       16.97      5.58 o 
  12  15   3      350.70      295.61     11.24 o 
  14  15   3      632.59      626.44     26.72 o 
 -15  16   3      113.13      126.01     11.84 o 
 -13  16   3      500.61      554.59     23.98 o 
 -11  16   3       17.26       53.19     24.14 o 
  -9  16   3      855.05      731.04     15.21 o 
  -7  16   3      202.71      207.90     10.75 o 
  -5  16   3      302.70      249.82      8.50 o 
  -3  16   3     2073.30     2020.48     31.88 o 
  -1  16   3      185.11      202.13     10.31 o 
   1  16   3      578.05      692.39     33.20 o 
   3  16   3     1270.24     1284.32     23.95 o 
   5  16   3       84.27       97.95      8.69 o 
   7  16   3     1457.88     1383.79     28.57 o 
   9  16   3      504.61      489.88     16.97 o 
  11  16   3       11.12        3.73      5.77 o 
  13  16   3       25.43       35.92     14.18 o 
  15  16   3       14.99       17.29      7.94 o 
 -14  17   3        6.92        5.59      7.55 o 
 -12  17   3      346.86      471.39     29.90 o 
 -10  17   3      814.50      739.90     26.66 o 
  -8  17   3      111.40      109.60      6.15 o 
  -6  17   3      145.55      158.41      9.26 o 
  -4  17   3      327.19      302.42     10.56 o 
  -2  17   3      391.39      373.56     13.06 o 
   0  17   3      798.49      734.16     17.58 o 
   2  17   3      280.29      329.62     16.39 o 
   4  17   3       63.33       54.12      7.56 o 
   6  17   3      130.24      141.31     11.04 o 
   8  17   3      294.78      276.88     13.72 o 
  10  17   3      391.86      370.69     12.82 o 
  12  17   3      131.59      142.99     16.92 o 
  14  17   3      457.51      430.16     19.09 o 
 -13  18   3      143.26      152.31     13.21 o 
 -11  18   3        0.02       -2.10      6.49 o 
  -9  18   3       63.65       64.41     12.79 o 
  -7  18   3       75.21       62.43      6.83 o 
  -5  18   3      107.59      102.19      6.61 o 
  -3  18   3      953.02      915.60     19.47 o 
  -1  18   3      256.34      251.06     10.73 o 
   1  18   3        6.35        6.19      4.92 o 
   3  18   3      344.60      425.18     20.54 o 
   5  18   3      428.63      442.69     24.71 o 
   7  18   3        4.36        7.15      5.87 o 
   9  18   3      353.14      323.57     13.74 o 
  11  18   3       20.98       22.36     10.15 o 
  13  18   3      320.14      321.30     19.25 o 
 -12  19   3       37.83       44.17      9.99 o 
 -10  19   3       13.64       16.76     10.08 o 
  -8  19   3        4.81        1.34      7.09 o 
  -6  19   3       22.19       23.26      5.83 o 
  -4  19   3       34.33       28.24      5.35 o 
  -2  19   3       23.08       42.91      7.58 o 
   0  19   3       39.00       62.97      7.07 o 
   2  19   3        0.53        0.23      3.72 o 
   4  19   3        3.79       17.44      8.69 o 
   6  19   3      247.27      217.28     15.38 o 
   8  19   3       12.51        7.15      5.29 o 
  10  19   3      353.02      366.17     16.75 o 
  12  19   3        1.05        5.72      6.98 o 
 -11  20   3      441.67      395.70     20.41 o 
  -9  20   3       38.04       25.04      9.90 o 
  -7  20   3       29.27       28.32     10.82 o 
  -5  20   3      101.87       67.36      8.46 o 
  -3  20   3      535.11      586.72     16.66 o 
  -1  20   3      600.62      571.02     19.36 o 
   1  20   3       18.35       12.48      6.74 o 
   3  20   3       31.53       68.76     15.90 o 
   5  20   3      868.78      912.99     34.32 o 
   7  20   3        3.82        4.21      6.25 o 
   9  20   3      213.54      215.39     14.00 o 
  11  20   3        0.02       -2.34      9.26 o 
  -8  21   3       70.29       83.31     18.20 o 
  -6  21   3       20.32       19.52      8.06 o 
  -4  21   3        5.08       31.48      9.39 o 
  -2  21   3        1.08        0.27      3.70 o 
   0  21   3      105.36       86.27      9.24 o 
   2  21   3      263.18      220.59     17.58 o 
   4  21   3      110.11      114.54     14.66 o 
   6  21   3       50.01       47.17     12.02 o 
   8  21   3        0.06        2.64      5.87 o 
  -7  22   3       29.38       20.33      8.84 o 
  -5  22   3        0.21        4.29      6.82 o 
  -3  22   3        0.57        9.91      7.05 o 
  -1  22   3      255.38      248.50     15.69 o 
   1  22   3       20.24       11.56      8.29 o 
   3  22   3        1.53        6.60      6.35 o 
   5  22   3       53.68       37.44     10.34 o 
   7  22   3       27.09       24.96      7.64 o 
  -2  23   3        0.37        7.19      8.86 o 
   0  23   3      104.29       96.74     10.63 o 
   2  23   3        0.99        1.02      5.63 o 
   0   0   4   231253.05   166951.58   7484.31 o 
   1   1   4     8873.40     9552.42    105.85 o 
   0   2   4      299.36      432.20      4.95 o 
   2   2   4     3128.90     3199.14     31.43 o 
  -1   3   4    34148.00    34822.61    802.29 o 
   1   3   4    13149.89    14412.34    212.65 o 
   3   3   4    24960.83    24774.54    673.66 o 
  -2   4   4     3026.17     3138.26     34.51 o 
   0   4   4     8983.44     9704.29    123.90 o 
   2   4   4     7092.24     7273.80     96.05 o 
   4   4   4      296.11      307.20      4.73 o 
  -3   5   4    28661.02    29751.81    554.63 o 
  -1   5   4     9290.77     9057.41    116.97 o 
   1   5   4     1273.67     1080.63     13.71 o 
   3   5   4       44.59       82.19      5.20 o 
   5   5   4       60.37       39.21      3.64 o 
  -4   6   4     3419.83     3765.61     54.59 o 
  -2   6   4    25020.14    28057.85    458.02 o 
   0   6   4      168.04      216.83      4.34 o 
   2   6   4     3435.17     3129.22     33.00 o 
   4   6   4     3657.69     4222.46     46.79 o 
   6   6   4    24232.08    28775.94    557.82 o 
  -5   7   4      569.41      555.54     14.51 o 
  -3   7   4    29619.31    32725.30    697.75 o 
  -1   7   4    12410.28    13096.41    193.05 o 
   1   7   4      675.08      626.50      8.88 o 
   3   7   4     8838.01     9929.83    127.11 o 
   5   7   4     4450.41     4712.04     53.20 o 
   7   7   4    22435.28    26035.22    500.89 o 
  -6   8   4    21657.49    24109.12    484.95 o 
  -4   8   4    14174.69    15547.75    260.01 o 
  -2   8   4     1355.66     1262.72     17.47 o 
   0   8   4     3478.08     3337.38     41.39 o 
   2   8   4     3497.03     3268.20     37.83 o 
   4   8   4       11.80        7.96      2.47 o 
   6   8   4      363.63      301.80      6.66 o 
   8   8   4      102.32      101.48      7.37 o 
  -7   9   4      452.41      486.53     17.26 o 
  -5   9   4     2429.59     2526.02     42.91 o 
  -3   9   4      310.60      268.59      6.74 o 
  -1   9   4    10019.28     9973.03    141.62 o 
   1   9   4      681.80      653.20     10.66 o 
   3   9   4      230.12      285.74      6.88 o 
   5   9   4     1156.83      952.76     14.55 o 
   7   9   4     9290.44     8804.33    177.54 o 
   9   9   4      487.19      447.31     14.43 o 
  -8  10   4      219.69      176.30     10.46 o 
  -6  10   4     3150.64     2899.39     52.02 o 
  -4  10   4     5444.18     5291.54     78.40 o 
  -2  10   4     1203.62     1212.25     17.74 o 
   0  10   4      367.35      226.01      8.93 o 
   2  10   4       10.34        6.77      3.59 o 
   4  10   4     1417.34     1290.10     19.48 o 
   6  10   4       63.64       93.12      8.14 o 
   8  10   4     1436.67     1334.64     18.78 o 
  10  10   4     3610.03     3533.88     65.67 o 
  -9  11   4       98.52       92.55      9.30 o 
  -7  11   4     3196.45     2958.81     54.73 o 
  -5  11   4       30.01       21.41      6.02 o 
  -3  11   4       31.97       34.53      4.01 o 
  -1  11   4     7644.36     7332.45    105.03 o 
   1  11   4    10278.29    10682.28    152.02 o 
   3  11   4     3348.28     3466.59     47.67 o 
   5  11   4     3178.70     3150.36     40.44 o 
   7  11   4      235.22      292.78      9.36 o 
   9  11   4     2942.52     2806.35     45.51 o 
  11  11   4     2875.95     3157.17     64.78 o 
 -10  12   4      556.05      567.89     20.82 o 
  -8  12   4     3561.54     3534.80     91.86 o 
  -6  12   4       15.27       23.68      7.37 o 
  -4  12   4      878.47      715.82     13.48 o 
  -2  12   4     2065.92     2010.22     32.37 o 
   0  12   4     2823.46     2704.81     42.94 o 
   2  12   4      371.93      431.28     10.94 o 
   4  12   4      100.87       67.53      5.28 o 
   6  12   4     2925.14     2970.60     40.23 o 
   8  12   4        0.17       10.51      3.43 o 
  10  12   4     1173.44     1123.67     18.85 o 
  12  12   4        4.85        7.16      6.41 o 
 -11  13   4      622.14      603.05     20.55 o 
  -9  13   4      110.33      117.20     10.43 o 
  -7  13   4     1809.66     1839.88     99.60 o 
  -5  13   4     7106.33     7279.31    113.51 o 
  -3  13   4     1304.40     1299.64     22.47 o 
  -1  13   4      383.33      279.48     10.74 o 
   1  13   4      236.92      228.42     10.53 o 
   3  13   4     2557.67     2746.56     40.28 o 
   5  13   4       45.36       48.71      5.37 o 
   7  13   4     1547.08     1492.68     27.11 o 
   9  13   4      807.13      867.62     17.50 o 
  11  13   4        6.10       42.96     31.81 o 
  13  13   4      162.78      198.76     14.32 o 
 -12  14   4      848.17      877.14     28.30 o 
 -10  14   4     1607.72     1674.55     48.73 o 
  -8  14   4       61.42       49.79     12.36 o 
  -6  14   4     3010.91     2875.76     72.28 o 
  -4  14   4       72.05       37.32      6.11 o 
  -2  14   4       97.77       83.81      6.82 o 
   0  14   4        0.13        2.08      3.77 o 
   2  14   4      700.53      631.89     15.09 o 
   4  14   4     4023.05     3759.39     55.57 o 
   6  14   4      294.70      308.67     11.42 o 
   8  14   4     1392.14     1552.65     32.15 o 
  10  14   4      159.37      158.21      8.06 o 
  12  14   4       14.86        7.01      2.82 o 
  14  14   4       70.86       56.01     11.63 o 
 -13  15   4      729.78      798.70     28.14 o 
 -11  15   4      351.81      520.35     66.45 o 
  -9  15   4      202.46      203.44     19.92 o 
  -7  15   4       88.13       38.56      9.39 o 
  -5  15   4     2883.12     2713.05     47.19 o 
  -3  15   4     1633.44     1497.99     27.64 o 
  -1  15   4     3062.16     3014.31     47.26 o 
   1  15   4     6139.13     5973.10     91.87 o 
   3  15   4      638.32      591.71     15.76 o 
   5  15   4      801.95      737.40     29.15 o 
   7  15   4       40.42       36.86      7.75 o 
   9  15   4     2041.30     2133.27     52.46 o 
  11  15   4      125.51      130.35      7.76 o 
  13  15   4       69.07       45.07     11.61 o 
  15  15   4      152.92      162.45     14.40 o 
 -14  16   4       17.90       18.68      9.93 o 
 -12  16   4        4.80        2.51      4.91 o 
 -10  16   4      566.11      507.78     20.74 o 
  -8  16   4      577.49      611.94     22.70 o 
  -6  16   4     1017.47      850.30     21.33 o 
  -4  16   4      629.55      591.47     13.20 o 
  -2  16   4     2893.97     2797.38     46.54 o 
   0  16   4     1398.52     1395.61     24.50 o 
   2  16   4      536.03      484.50     13.85 o 
   4  16   4      239.42      237.24     10.95 o 
   6  16   4      506.86      454.90     16.21 o 
   8  16   4     1017.62     1066.67     26.54 o 
  10  16   4      606.87      556.13     22.59 o 
  12  16   4        3.47        6.48      7.94 o 
  14  16   4       65.73       48.92     13.53 o 
  16  16   4      380.00      393.22     22.32 o 
 -15  17   4       18.52       12.58      9.02 o 
 -13  17   4       50.87       33.15     10.18 o 
 -11  17   4       13.23       26.21      9.33 o 
  -9  17   4        8.31       10.26      7.05 o 
  -7  17   4      108.96      101.65     10.42 o 
  -5  17   4      350.30      342.36     11.30 o 
  -3  17   4      925.57      899.21     20.85 o 
  -1  17   4       56.08       83.29      8.54 o 
   1  17   4      951.44      919.54     21.24 o 
   3  17   4     1139.92     1155.87     25.41 o 
   5  17   4        0.09        6.42      4.78 o 
   7  17   4       34.15       19.08      5.52 o 
   9  17   4      145.31      163.55     11.16 o 
  11  17   4      249.00      248.51     16.82 o 
  13  17   4       46.79       22.61     14.83 o 
  15  17   4      933.76      995.57     37.10 o 
 -14  18   4        0.34        1.43      4.98 o 
 -12  18   4        1.93        1.05      4.91 o 
 -10  18   4      141.79      194.28     22.29 o 
  -8  18   4      352.73      345.18     19.87 o 
  -6  18   4       55.18       60.43      6.09 o 
  -4  18   4      148.77       92.48      6.75 o 
  -2  18   4        8.52        8.25      5.48 o 
   0  18   4        1.75        6.61      4.77 o 
   2  18   4      565.94      604.65     17.72 o 
   4  18   4      160.30      173.99     18.18 o 
   6  18   4      571.81      536.02     16.83 o 
   8  18   4      319.72      319.95     14.82 o 
  10  18   4       63.42       48.57      9.68 o 
  12  18   4        6.19        2.61      8.49 o 
  14  18   4      132.78      118.60     17.69 o 
 -11  19   4      216.53      274.01     20.15 o 
  -9  19   4      237.94      307.47     21.36 o 
  -7  19   4       75.80       70.08     10.35 o 
  -5  19   4      434.85      412.85     16.93 o 
  -3  19   4      350.16      340.00     12.18 o 
  -1  19   4        8.04        4.38      4.67 o 
   1  19   4        0.32        3.66      4.13 o 
   3  19   4       70.49       57.02      9.07 o 
   5  19   4        9.57        8.31      7.82 o 
   7  19   4       38.45       42.20      9.26 o 
   9  19   4       89.23      100.30     12.66 o 
  11  19   4      493.27      539.76     25.89 o 
 -10  20   4      177.14      172.39     20.34 o 
  -8  20   4      249.07      245.59     19.43 o 
  -6  20   4       81.76       77.56     10.90 o 
  -4  20   4      249.54      297.16     15.52 o 
  -2  20   4      121.32      129.91      8.25 o 
   0  20   4       26.88       22.87      8.40 o 
   2  20   4       23.06       17.87      6.10 o 
   4  20   4      265.22      308.71     47.91 o 
   6  20   4       30.20       19.89      7.98 o 
   8  20   4      102.05       63.69     10.57 o 
  10  20   4       39.30       39.47      9.01 o 
  -9  21   4      130.62      148.63     20.65 o 
  -7  21   4        9.24        8.33      8.03 o 
  -5  21   4      522.54      530.97     18.65 o 
  -3  21   4       44.24       29.70      9.09 o 
  -1  21   4        6.29        7.31      5.19 o 
   1  21   4       19.68       13.62      7.00 o 
   3  21   4      772.82      821.34     21.23 o 
   5  21   4      186.78      213.38     12.01 o 
   7  21   4      112.27       91.20      9.45 o 
   9  21   4       54.83       40.73     10.07 o 
  -6  22   4      478.58      528.66     27.16 o 
  -4  22   4       41.91       56.90     13.94 o 
  -2  22   4       74.79       62.06     12.20 o 
   0  22   4       85.72       84.60     16.70 o 
   2  22   4        6.33        5.16      7.61 o 
   4  22   4      202.89      183.96     14.17 o 
   6  22   4        0.09       -2.38      6.51 o 
   0   1   5    12680.83    12225.10    141.50 o 
  -1   2   5      293.51      305.96      4.29 o 
   1   2   5     1240.71     1223.55     11.50 o 
  -2   3   5      131.65      219.49      4.82 o 
   0   3   5    15059.05    16104.04    223.05 o 
   2   3   5     3302.64     3073.01     33.82 o 
  -3   4   5     7425.44     8025.34    103.21 o 
  -1   4   5     1578.96     1538.06     18.88 o 
   1   4   5     7749.77     9143.23    118.52 o 
   3   4   5    21689.51    24982.54    417.71 o 
  -4   5   5     4651.51     4929.64     71.33 o 
  -2   5   5      941.10      640.78      8.94 o 
   0   5   5     4493.30     4498.04     52.11 o 
   2   5   5    24449.54    25876.68    411.89 o 
   4   5   5        1.49       16.13      1.90 o 
  -5   6   5     2045.36     2127.25     32.75 o 
  -3   6   5    13207.72    14242.13    231.34 o 
  -1   6   5     3611.15     3559.77     42.64 o 
   1   6   5      986.32      819.80     10.75 o 
   3   6   5     9348.90     9785.90    124.50 o 
   5   6   5        1.07        5.84      2.48 o 
  -6   7   5     5925.83     6155.81     90.24 o 
  -4   7   5    10994.23    10405.38    170.71 o 
  -2   7   5       36.26       70.09      4.64 o 
   0   7   5      287.71      232.03      6.27 o 
   2   7   5     5906.50     6184.03     73.84 o 
   4   7   5      631.65      604.27      8.94 o 
   6   7   5      167.03      152.54     10.09 o 
  -7   8   5      120.47      102.62      8.54 o 
  -5   8   5      626.66      540.73     13.60 o 
  -3   8   5     9350.21     8911.68    137.63 o 
  -1   8   5       30.40       32.42      3.54 o 
   1   8   5     2059.74     1878.46     24.55 o 
   3   8   5      109.76      141.04      4.94 o 
   5   8   5     2869.36     2876.98     40.08 o 
   7   8   5     1559.01     1621.62     25.65 o 
  -8   9   5     2336.02     2402.18     42.11 o 
  -6   9   5       19.10       42.85      5.90 o 
  -4   9   5      831.99      910.59     16.79 o 
  -2   9   5      909.92      898.07     12.45 o 
   0   9   5      451.39      484.44     10.00 o 
   2   9   5      826.07      711.08     12.21 o 
   4   9   5     1574.81     1653.61     21.08 o 
   6   9   5     1569.22     1394.11     19.67 o 
   8   9   5      663.40      651.79     27.21 o 
  -9  10   5     2364.29     2521.55     51.95 o 
  -7  10   5     2581.71     2669.66     50.99 o 
  -5  10   5      759.37      791.41     18.68 o 
  -3  10   5     8365.99     9182.78    129.17 o 
  -1  10   5      344.27      319.58      8.96 o 
   1  10   5        7.25       17.37      4.58 o 
   3  10   5      175.63      129.70      6.73 o 
   5  10   5       11.76        2.69      2.95 o 
   7  10   5     2154.21     2092.30     39.86 o 
   9  10   5       17.24       23.47      6.17 o 
 -10  11   5     1309.88     1343.55     31.78 o 
  -8  11   5     1583.63     1642.51     36.46 o 
  -6  11   5      896.32      800.12     21.44 o 
  -4  11   5     4066.46     3980.94     65.24 o 
  -2  11   5      243.59      262.63      8.01 o 
   0  11   5     7607.38     7448.86    113.85 o 
   2  11   5      337.14      285.86      8.79 o 
   4  11   5    15489.05    15988.71    257.97 o 
   6  11   5       82.06      106.15      6.01 o 
   8  11   5      133.48      145.29      6.33 o 
  10  11   5      964.78     1052.30     27.83 o 
 -11  12   5        9.61      259.68     94.83 o 
  -9  12   5       53.39       70.83      9.35 o 
  -7  12   5      322.10      338.28     14.04 o 
  -5  12   5     2203.01     2116.60     39.73 o 
  -3  12   5       29.82       21.58      3.93 o 
  -1  12   5    20091.14    21458.29    387.50 o 
   1  12   5     4731.03     4598.04     61.99 o 
   3  12   5      547.22      568.12     12.41 o 
   5  12   5     1912.77     1897.81     29.93 o 
   7  12   5       31.65       30.21      4.90 o 
   9  12   5       96.37       87.11      5.48 o 
  11  12   5      196.68      190.55     11.71 o 
 -12  13   5     1441.47     1330.85     37.72 o 
 -10  13   5      156.28      203.67     13.87 o 
  -8  13   5     2156.11     2306.53    169.72 o 
  -6  13   5     2090.18     1942.59     46.89 o 
  -4  13   5     2031.20     1875.42     57.51 o 
  -2  13   5      339.17      295.90     11.57 o 
   0  13   5     2872.84     2813.14     46.70 o 
   2  13   5      458.25      423.63     11.58 o 
   4  13   5     1226.02     1177.02     21.75 o 
   6  13   5      237.65      236.45      8.31 o 
   8  13   5       85.62       90.00      7.73 o 
  10  13   5      832.26      706.71     25.17 o 
  12  13   5      104.12      263.29     56.97 o 
 -13  14   5      100.83       87.92     12.04 o 
 -11  14   5      434.89      379.39     21.06 o 
  -9  14   5      267.87      301.07     28.57 o 
  -7  14   5     3261.10     3334.46     77.02 o 
  -5  14   5     4205.20     4068.36     72.56 o 
  -3  14   5      327.89      307.98     11.03 o 
  -1  14   5     2801.77     2970.65     49.09 o 
   1  14   5      362.86      353.64     10.74 o 
   3  14   5        0.58        5.31      4.05 o 
   5  14   5     1078.18     1122.48     25.48 o 
   7  14   5       81.41      100.53      8.69 o 
   9  14   5     1379.74     1235.06     30.94 o 
  11  14   5     1903.09     2049.45     68.22 o 
  13  14   5      215.48      197.39     17.34 o 
 -14  15   5       46.37       30.64     10.92 o 
 -12  15   5        7.05       -0.18      4.23 o 
 -10  15   5      137.84      138.35     17.30 o 
  -8  15   5       92.63      101.64     13.68 o 
  -6  15   5      343.37      322.00     15.64 o 
  -4  15   5      155.38      154.86      6.42 o 
  -2  15   5      436.29      455.25     14.61 o 
   0  15   5      155.42      176.87     10.32 o 
   2  15   5      113.90      119.52     10.50 o 
   4  15   5      759.46      748.13     18.88 o 
   6  15   5        0.03        2.94      4.96 o 
   8  15   5       35.13       29.68      5.87 o 
  10  15   5     1361.61     1241.11     40.92 o 
  12  15   5        0.06        0.58      5.83 o 
  14  15   5       16.63       20.79     11.61 o 
 -15  16   5      221.77      261.89     19.90 o 
 -13  16   5        0.08        3.55      7.76 o 
 -11  16   5      127.53      111.89     11.58 o 
  -9  16   5       52.13       32.41      9.20 o 
  -7  16   5     1912.48     1896.19     48.27 o 
  -5  16   5      232.99      227.25     11.08 o 
  -3  16   5       24.06       34.37      5.48 o 
  -1  16   5      983.50     1122.53     21.44 o 
   1  16   5      550.11      478.45     14.04 o 
   3  16   5      729.53      805.83     22.72 o 
   5  16   5       26.94       38.60      7.41 o 
   7  16   5      263.95      230.00     22.26 o 
   9  16   5      284.90      306.91     33.66 o 
  11  16   5      264.33      281.56     18.23 o 
  13  16   5       30.61       25.58     18.19 o 
  15  16   5       58.03       43.51     12.30 o 
 -14  17   5       58.76      357.16    141.19 o 
 -12  17   5      290.73      265.82     20.16 o 
 -10  17   5        2.90       12.75     10.63 o 
  -8  17   5     1164.68     1088.05     32.96 o 
  -6  17   5       88.37      100.25     11.34 o 
  -4  17   5       86.45       57.66      4.88 o 
  -2  17   5     1318.85     1122.67     22.67 o 
   0  17   5      551.56      583.99     16.14 o 
   2  17   5      724.85      604.92     19.02 o 
   4  17   5      117.30      135.40     11.56 o 
   6  17   5     1604.01     1591.63     37.72 o 
   8  17   5        0.51        2.08      4.29 o 
  10  17   5      146.14      178.62     16.76 o 
  12  17   5      614.40      675.70     27.12 o 
  14  17   5       94.48      104.39     13.26 o 
 -13  18   5       82.28       82.71     10.36 o 
 -11  18   5       17.34       17.78      8.27 o 
  -9  18   5      650.99      668.50     30.78 o 
  -7  18   5      642.29      696.44     25.69 o 
  -5  18   5      288.00      215.57     13.17 o 
  -3  18   5     1203.13     1285.86     28.85 o 
  -1  18   5        3.89       12.79      5.65 o 
   1  18   5      413.94      474.72     14.87 o 
   3  18   5     1204.98     1168.30     27.92 o 
   5  18   5      241.10      230.36     24.03 o 
   7  18   5       82.10       83.35      8.78 o 
   9  18   5        3.00        4.79      8.76 o 
  11  18   5        2.02        7.72      8.25 o 
  13  18   5        0.00       -8.80     10.46 o 
 -12  19   5       76.76       91.00     10.33 o 
 -10  19   5      208.83      196.54     16.23 o 
  -8  19   5      125.56      168.87     14.80 o 
  -6  19   5       32.79       18.46      8.75 o 
  -4  19   5       42.96       31.81      8.65 o 
  -2  19   5     1219.85     1119.28     24.70 o 
   0  19   5       27.61       28.07      6.26 o 
   2  19   5      130.15      125.29     10.07 o 
   4  19   5       38.59       35.76      7.36 o 
   6  19   5       55.70       86.90      8.19 o 
   8  19   5      156.72      166.06     15.84 o 
  10  19   5       20.48       16.67     10.10 o 
  12  19   5       21.57       17.05     12.39 o 
  -9  20   5      111.59      138.65     14.58 o 
  -7  20   5      446.55      449.34     27.49 o 
  -5  20   5      479.24      524.22     20.02 o 
  -3  20   5      119.51      138.07     23.43 o 
  -1  20   5       20.87       36.24      7.76 o 
   1  20   5      376.87      413.32     14.12 o 
   3  20   5       38.28       41.22      7.27 o 
   5  20   5       32.34       28.44      6.59 o 
   7  20   5      515.28      490.79     20.26 o 
   9  20   5       20.05       11.96      9.45 o 
  -8  21   5        2.23        8.25      9.49 o 
  -6  21   5        2.51        3.44      8.88 o 
  -4  21   5       27.65       12.92      7.45 o 
  -2  21   5       58.54       58.55     13.17 o 
   0  21   5      236.87      223.30     13.49 o 
   2  21   5        1.63        9.65      6.10 o 
   4  21   5       37.45       43.23      7.10 o 
   6  21   5       11.75       21.07     10.70 o 
   8  21   5       54.18       29.99     11.11 o 
  -5  22   5      427.48      461.83     26.99 o 
  -3  22   5       27.81       13.00      7.42 o 
  -1  22   5        0.00        2.98      7.13 o 
   1  22   5      253.40      261.67     12.34 o 
   3  22   5      321.65      281.38     15.91 o 
   5  22   5       13.51       15.54      7.32 o 
   1   1   6    29312.89    31230.94    498.16 o 
   0   2   6     1878.53     1607.86     16.25 o 
   2   2   6    12652.59    13707.62    195.84 o 
  -1   3   6       19.61       16.67      2.20 o 
   1   3   6    13486.82    14389.78    187.86 o 
   3   3   6      887.53      685.84     10.71 o 
  -2   4   6     5746.29     6347.65     99.30 o 
   0   4   6     2539.01     2544.26     27.60 o 
   2   4   6    20770.63    23271.53    386.97 o 
   4   4   6     8694.71    10216.40    139.73 o 
  -3   5   6    18025.60    21330.87    348.42 o 
  -1   5   6       58.24       39.02      3.60 o 
   1   5   6     3217.88     3273.06     40.66 o 
   3   5   6     6524.01     6970.23     91.47 o 
   5   5   6     4917.20     4791.34     63.28 o 
  -4   6   6     5063.12     4942.31     75.79 o 
  -2   6   6     5556.67     5715.06     67.50 o 
   0   6   6     2056.95     1876.84     25.33 o 
   2   6   6      580.84      622.44      9.30 o 
   4   6   6     1666.13     1501.57     19.27 o 
   6   6   6        0.01        5.61      4.87 o 
  -5   7   6     1586.89     1297.39     20.27 o 
  -3   7   6      204.73      186.65      6.95 o 
  -1   7   6      772.28      913.93     15.62 o 
   1   7   6    15109.76    15985.89    253.71 o 
   3   7   6    10511.98    10578.66    142.27 o 
   5   7   6     6744.38     7026.00     91.30 o 
   7   7   6       29.27       40.89      6.65 o 
  -6   8   6      125.27      133.94      9.30 o 
  -4   8   6      573.58      787.77     15.36 o 
  -2   8   6       23.94       38.85      3.25 o 
   0   8   6     1472.66     1754.83     24.59 o 
   2   8   6    28832.45    32936.07    591.47 o 
   4   8   6    13205.09    14074.80    207.32 o 
   6   8   6       81.93       87.17      7.10 o 
   8   8   6     2072.64     1951.14     36.70 o 
  -7   9   6     1197.42     1207.38     25.63 o 
  -5   9   6    24340.98    25955.04    510.66 o 
  -3   9   6     1090.60     1112.02     21.40 o 
  -1   9   6     1411.21     1400.65     19.08 o 
   1   9   6     1136.95     1011.15     17.74 o 
   3   9   6      117.47      109.44      5.17 o 
   5   9   6     2546.24     2441.19     44.02 o 
   7   9   6      258.56      275.56     13.32 o 
   9   9   6     1097.87      949.10     63.13 o 
  -8  10   6        2.86        4.76      4.15 o 
  -6  10   6      234.49      209.04      9.95 o 
  -4  10   6     1622.74     1467.51     25.98 o 
  -2  10   6       92.41       65.84      4.60 o 
   0  10   6     1249.53     1109.55     20.93 o 
   2  10   6     1061.51     1024.71     15.70 o 
   4  10   6      165.81      202.68      7.68 o 
   6  10   6       48.02       28.58      3.43 o 
   8  10   6       62.16      111.63     22.59 o 
  10  10   6      402.90      708.03    259.38 o 
  -9  11   6      940.57      926.20     22.91 o 
  -7  11   6      673.05      644.47     19.70 o 
  -5  11   6      317.01      249.43     10.51 o 
  -3  11   6        8.51       17.44      3.23 o 
  -1  11   6      668.98      519.01     11.98 o 
   1  11   6     2363.40     2376.85     33.60 o 
   3  11   6     1291.16     1184.89     19.07 o 
   5  11   6    10555.98    10583.83    155.87 o 
   7  11   6     3047.91     3201.92     50.12 o 
   9  11   6     1746.10     1640.40     38.32 o 
  11  11   6      613.71      653.95     32.29 o 
 -10  12   6      209.79      237.03     15.39 o 
  -8  12   6     3901.49     3628.19     79.64 o 
  -6  12   6     1258.39     1322.94     27.80 o 
  -4  12   6      192.28      182.71     11.98 o 
  -2  12   6       32.96       30.30      4.04 o 
   0  12   6      418.31      392.48     17.51 o 
   2  12   6      356.49      379.89     11.18 o 
   4  12   6     1030.88     1006.65     18.86 o 
   6  12   6     2861.36     2826.89     42.43 o 
   8  12   6      427.61      376.90     11.40 o 
  10  12   6       45.38       59.01      8.98 o 
  12  12   6      460.84      490.50     31.43 o 
 -11  13   6      543.64      494.21     22.29 o 
  -9  13   6      935.03     1075.71     67.70 o 
  -7  13   6     1379.12     1658.08     36.46 o 
  -5  13   6      525.55      490.65     34.37 o 
  -3  13   6     3842.36     3343.94     48.62 o 
  -1  13   6       14.72        4.29      4.39 o 
   1  13   6     1056.16     1004.89     23.05 o 
   3  13   6      586.87      534.19     15.81 o 
   5  13   6     4081.91     3857.30     62.09 o 
   7  13   6      205.48      201.60      8.95 o 
   9  13   6      176.07      258.09     38.90 o 
  11  13   6      211.53      251.82     19.15 o 
  13  13   6       27.28      109.93     97.56 o 
 -12  14   6     1237.75     1333.85     36.82 o 
 -10  14   6      101.01       84.81     11.57 o 
  -8  14   6       96.75       98.06     24.50 o 
  -6  14   6       18.22       24.43      8.40 o 
  -4  14   6       23.28       26.99     10.14 o 
  -2  14   6     2466.99     2570.49     41.67 o 
   0  14   6       32.62       28.33      5.83 o 
   2  14   6     2489.41     2366.11     40.64 o 
   4  14   6     5033.90     4954.68    101.78 o 
   6  14   6     1411.57     1437.96     24.94 o 
   8  14   6        1.63       17.71      6.10 o 
  10  14   6      628.85      646.82     33.64 o 
  12  14   6        2.40        2.69      7.88 o 
  14  14   6      461.01      376.04     36.01 o 
 -13  15   6       80.86      176.04     38.94 o 
 -11  15   6      190.86      185.21     14.53 o 
  -9  15   6      948.59      931.88     29.95 o 
  -7  15   6      275.15      251.37     16.71 o 
  -5  15   6      365.73      333.47     12.70 o 
  -3  15   6      374.08      296.27      9.94 o 
  -1  15   6     4649.66     4592.63     75.00 o 
   1  15   6     1443.86     1413.47     28.93 o 
   3  15   6     1598.60     1454.33     38.13 o 
   5  15   6       38.21       59.89     16.08 o 
   7  15   6        1.62        4.89      4.46 o 
   9  15   6       21.45       37.52      4.19 o 
  11  15   6      973.08      962.80     39.69 o 
  13  15   6       84.07      119.57     15.86 o 
  15  15   6        8.73       17.40     11.29 o 
 -14  16   6       92.76      103.71     17.63 o 
 -12  16   6      637.46      709.55     43.35 o 
 -10  16   6       63.66      216.75     71.90 o 
  -8  16   6       81.18       29.80      8.58 o 
  -6  16   6     1050.66     1009.78     29.50 o 
  -4  16   6      258.72      258.15     12.62 o 
  -2  16   6       44.88       34.84      6.49 o 
   0  16   6      382.87      392.89     13.92 o 
   2  16   6       23.54       30.91      5.39 o 
   4  16   6     1704.88     1653.97     52.34 o 
   6  16   6      742.02      685.20     17.77 o 
   8  16   6      223.18      282.91     11.42 o 
  10  16   6        7.77       10.05     12.42 o 
  12  16   6       21.71       12.09      9.89 o 
  14  16   6       49.12       40.23     13.17 o 
 -13  17   6      793.63     1047.88     40.14 o 
 -11  17   6      346.77      385.06     30.49 o 
  -9  17   6      757.49      817.06     28.18 o 
  -7  17   6      419.08      362.63     22.30 o 
  -5  17   6       60.23       90.70     10.62 o 
  -3  17   6      345.39      295.79      9.19 o 
  -1  17   6      574.86      558.67     17.62 o 
   1  17   6      253.94      245.77      9.95 o 
   3  17   6        3.28        8.78      4.96 o 
   5  17   6     1246.48     1250.97     35.87 o 
   7  17   6       99.37       90.86      8.06 o 
   9  17   6       54.32       64.04     16.81 o 
  11  17   6      166.93      131.74     15.03 o 
  13  17   6      220.42      246.97     27.32 o 
 -12  18   6      270.45      418.22    127.24 o 
 -10  18   6      386.15      398.01     23.97 o 
  -8  18   6      475.79      490.53     28.47 o 
  -6  18   6       13.62       11.34      9.65 o 
  -4  18   6     1182.47     1342.86     38.93 o 
  -2  18   6      167.08      173.70      8.75 o 
   0  18   6       92.00       88.09      8.08 o 
   2  18   6      386.93      315.12     13.41 o 
   4  18   6       39.49       61.48      8.71 o 
   6  18   6      846.34      799.09     19.45 o 
   8  18   6        7.73       12.97      6.95 o 
  10  18   6       72.75       67.63     13.25 o 
  12  18   6        3.19        5.09      8.92 o 
 -11  19   6       37.82       40.28     10.65 o 
  -9  19   6       75.60       81.41     17.73 o 
  -7  19   6       42.33       38.40     13.25 o 
  -5  19   6        0.81        3.38      7.24 o 
  -3  19   6        2.16       -2.49      5.98 o 
  -1  19   6     1904.25     1835.64     32.54 o 
   1  19   6      122.53      129.95      7.57 o 
   3  19   6       64.82       37.62      7.10 o 
   5  19   6        0.12        4.24      4.86 o 
   7  19   6      370.78      339.72     18.24 o 
   9  19   6       98.45       78.86     18.55 o 
  11  19   6        6.54        0.68      8.09 o 
  -8  20   6      137.85      115.87     15.24 o 
  -6  20   6       58.19       67.36     14.10 o 
  -4  20   6        1.36        1.99      5.43 o 
  -2  20   6      447.78      431.90     20.48 o 
   0  20   6        5.71        3.75      4.27 o 
   2  20   6        1.52        5.87      3.83 o 
   4  20   6       14.08        5.70      4.34 o 
   6  20   6      176.06      134.29     10.40 o 
   8  20   6        1.42        0.57      5.35 o 
  -7  21   6      230.10      269.85     23.29 o 
  -5  21   6       43.55       55.47     10.45 o 
  -3  21   6      103.01      101.36     11.21 o 
  -1  21   6       97.87       77.43     10.44 o 
   1  21   6       17.87       15.61      6.11 o 
   3  21   6      101.59       73.52      8.48 o 
   5  21   6       18.69       17.20      6.51 o 
   7  21   6      198.08      169.29     19.50 o 
  -2  22   6       67.10       73.99     10.75 o 
   0  22   6        0.39        5.90      7.61 o 
   2  22   6        1.87        4.53      6.55 o 
   0   1   7      543.88      560.96      6.60 o 
  -1   2   7       29.50       56.23      3.24 o 
   1   2   7     5017.01     5004.43     50.88 o 
  -2   3   7    14417.73    14722.47    248.32 o 
   0   3   7     4388.46     4784.86     48.61 o 
   2   3   7     9458.29    10310.94    144.21 o 
  -3   4   7     5870.61     5743.46     79.81 o 
  -1   4   7    10146.79    10038.88    125.54 o 
   1   4   7     5248.09     5234.90     56.63 o 
   3   4   7       23.18       14.78      3.39 o 
  -4   5   7      735.02      805.49     10.72 o 
  -2   5   7    25277.31    27363.82    455.78 o 
   0   5   7       68.70       44.77      4.18 o 
   2   5   7    10442.97    11806.77    164.24 o 
   4   5   7     1253.74      905.40     14.16 o 
  -5   6   7        4.58       35.63      7.28 o 
  -3   6   7     2751.14     2674.30     32.66 o 
  -1   6   7    21808.07    24283.09    422.09 o 
   1   6   7      422.43      472.23     10.84 o 
   3   6   7      208.27      327.66      7.34 o 
   5   6   7     4113.05     4561.75     66.61 o 
  -6   7   7      279.59      371.18     12.93 o 
  -4   7   7      933.90      867.43     18.03 o 
  -2   7   7      126.54       94.27      4.76 o 
   0   7   7     3253.69     3500.07     51.17 o 
   2   7   7       40.70       30.82      3.19 o 
   4   7   7      860.98      944.69     14.12 o 
   6   7   7     4542.44     4621.14     79.37 o 
  -7   8   7       83.32       92.90     11.04 o 
  -5   8   7      151.16      111.69      9.94 o 
  -3   8   7     1263.17     1217.13     17.59 o 
  -1   8   7      414.97      385.18     11.11 o 
   1   8   7     7296.19     7434.44    103.04 o 
   3   8   7     3638.32     3651.74     45.05 o 
   5   8   7        0.32       13.59      3.61 o 
   7   8   7      116.04       92.00      8.18 o 
  -8   9   7     2760.64     2628.83     52.11 o 
  -6   9   7      110.04      146.16      6.90 o 
  -4   9   7        0.72        0.10      2.62 o 
  -2   9   7      262.53      220.69      7.30 o 
   0   9   7    20812.65    21773.25    401.44 o 
   2   9   7     3276.45     3319.72     42.28 o 
   4   9   7     1175.64     1076.24     15.14 o 
   6   9   7     1247.60     1388.50     22.07 o 
   8   9   7      256.03      329.04     24.57 o 
  -9  10   7      164.30      200.18     17.68 o 
  -7  10   7        1.70        7.25      3.72 o 
  -5  10   7     2346.34     2296.07     40.17 o 
  -3  10   7     2263.26     2257.51     38.98 o 
  -1  10   7      878.85      806.89     18.15 o 
   1  10   7    10251.23    10680.95    170.42 o 
   3  10   7      304.04      324.78      8.90 o 
   5  10   7     1398.66     1362.42     20.35 o 
   7  10   7      456.66      508.37     19.83 o 
   9  10   7     2680.52     2734.32     61.78 o 
 -10  11   7        6.46       -0.42      4.80 o 
  -8  11   7      187.46      198.27     20.85 o 
  -6  11   7        6.99       14.04      4.52 o 
  -4  11   7      634.39      609.44     16.26 o 
  -2  11   7     2219.06     2003.39     33.01 o 
   0  11   7     3778.26     3503.98     54.06 o 
   2  11   7       11.05        1.58      3.54 o 
   4  11   7      929.29      852.82     16.20 o 
   6  11   7     1241.94     1272.95     38.45 o 
   8  11   7      253.43      229.26     16.02 o 
  10  11   7        1.26        4.55      7.75 o 
 -11  12   7      486.08      530.39     24.04 o 
  -9  12   7      747.22      811.31     23.84 o 
  -7  12   7      461.05      483.72     15.57 o 
  -5  12   7      392.80      475.15     15.08 o 
  -3  12   7      400.27      460.41     15.76 o 
  -1  12   7        7.70        4.61      4.42 o 
   1  12   7     2547.58     2508.38     38.35 o 
   3  12   7       11.06       25.15      5.12 o 
   5  12   7     2101.75     2078.99     32.06 o 
   7  12   7     1549.72     1557.75     30.36 o 
   9  12   7      483.81      454.32     18.95 o 
  11  12   7        3.41       24.24     11.48 o 
 -12  13   7       81.39       70.96     20.32 o 
 -10  13   7      856.49     1074.24    219.22 o 
  -8  13   7     1211.85     1093.98     24.63 o 
  -6  13   7      424.15      436.59     20.02 o 
  -4  13   7      752.73      729.19     23.80 o 
  -2  13   7     1214.82     1074.02     23.40 o 
   0  13   7     2462.62     2297.07     46.96 o 
   2  13   7      294.88      280.81     12.00 o 
   4  13   7      516.91      462.14     14.07 o 
   6  13   7      250.41      205.71     27.86 o 
   8  13   7     1140.36     1142.66     40.96 o 
  10  13   7        4.43       43.23     13.52 o 
  12  13   7      571.09      604.02     23.70 o 
 -13  14   7      232.52      300.71     23.02 o 
 -11  14   7       55.05       53.81      9.55 o 
  -9  14   7       78.78       81.71     10.39 o 
  -7  14   7       23.36       15.09      8.02 o 
  -5  14   7     4023.66     4268.26     87.52 o 
  -3  14   7      251.49      212.81     24.66 o 
  -1  14   7     4027.62     4175.97     79.34 o 
   1  14   7      553.93      573.51     15.07 o 
   3  14   7        5.38        8.21      3.96 o 
   5  14   7      828.08      826.58     18.23 o 
   7  14   7        0.44        4.94      4.08 o 
   9  14   7       97.34       87.36     16.40 o 
  11  14   7        7.92       24.15     18.96 o 
  13  14   7       11.40       11.61     11.47 o 
 -14  15   7       14.04       15.28     12.09 o 
 -12  15   7       71.88       33.86     16.17 o 
 -10  15   7       36.29       32.58      9.18 o 
  -8  15   7      214.83      189.99     15.20 o 
  -6  15   7     2676.34     2488.11     51.09 o 
  -4  15   7      433.22      354.03     14.27 o 
  -2  15   7       87.55       59.59      6.07 o 
   0  15   7      242.70      232.43     11.95 o 
   2  15   7     1243.92     1096.49     26.10 o 
   4  15   7     1296.13     1191.41     24.73 o 
   6  15   7     1065.94     1109.90     21.79 o 
   8  15   7      140.92      210.64     13.86 o 
  10  15   7        1.63        6.85     11.18 o 
  12  15   7      206.60      193.21     26.82 o 
  14  15   7       13.12       12.01     13.68 o 
 -13  16   7      138.51      339.38     62.10 o 
 -11  16   7       89.49       79.86     12.39 o 
  -9  16   7       24.85       49.64     11.57 o 
  -7  16   7        0.51        2.74      6.71 o 
  -5  16   7      246.93      244.71     14.91 o 
  -3  16   7     1214.30     1399.21     42.49 o 
  -1  16   7       30.40       23.88      5.35 o 
   1  16   7     1207.78     1281.66     26.72 o 
   3  16   7     3330.04     3266.88     87.90 o 
   5  16   7       21.94       37.19      6.80 o 
   7  16   7      299.00      255.70     11.59 o 
   9  16   7      464.18      444.36     25.63 o 
  11  16   7      417.84      510.91     28.24 o 
  13  16   7      312.97      394.11     46.48 o 
 -12  17   7      330.37      307.16     31.32 o 
 -10  17   7      197.15      196.19     25.31 o 
  -8  17   7      261.33      296.61     18.98 o 
  -6  17   7     1600.52     1454.84     41.87 o 
  -4  17   7       86.93       68.18     11.16 o 
  -2  17   7        0.90       -2.74      2.74 o 
   0  17   7       60.88       58.18      5.94 o 
   2  17   7       78.78       69.61      8.88 o 
   4  17   7       36.08       74.82     25.86 o 
   6  17   7       53.22       43.71      5.69 o 
   8  17   7     1657.18     1690.01     57.42 o 
  10  17   7      407.67      506.70     38.31 o 
  12  17   7        0.77       -2.58     10.41 o 
 -11  18   7       59.32       82.04     16.85 o 
  -9  18   7      534.52      637.45     39.62 o 
  -7  18   7       68.65       63.26     10.63 o 
  -5  18   7     1507.73     1373.95     41.62 o 
  -3  18   7      352.97      469.98     54.09 o 
  -1  18   7      653.39      621.62     16.09 o 
   1  18   7       49.64       48.52      7.01 o 
   3  18   7      166.39      179.90     11.69 o 
   5  18   7       46.90       64.56      6.45 o 
   7  18   7       25.30       37.62      8.37 o 
   9  18   7        0.68       -1.83      8.49 o 
  11  18   7      556.43      534.15     26.74 o 
 -10  19   7       81.84       82.74     20.04 o 
  -8  19   7      449.13      402.02     29.77 o 
  -6  19   7       38.53       35.76     11.53 o 
  -4  19   7      807.61      791.09     28.89 o 
  -2  19   7       44.73       33.73      9.26 o 
   0  19   7      106.85       76.54      7.43 o 
   2  19   7      965.57      927.61     27.39 o 
   4  19   7      605.34      580.20     18.62 o 
   6  19   7      191.67      179.69     25.37 o 
   8  19   7       25.03       32.62     10.66 o 
  10  19   7      127.15      153.26     31.45 o 
  -7  20   7       75.89       69.51     18.19 o 
  -5  20   7      389.47      340.87     26.72 o 
  -3  20   7       21.46       33.77     11.76 o 
  -1  20   7        0.82       -2.80      6.36 o 
   1  20   7      330.37      387.70     17.31 o 
   3  20   7      218.74      212.88     12.38 o 
   5  20   7       37.76       29.72      6.62 o 
   7  20   7       26.37       24.76     10.96 o 
  -4  21   7      130.95      158.51     12.31 o 
  -2  21   7        2.98       -1.21      5.30 o 
   0  21   7        4.88        6.76      5.76 o 
   2  21   7       76.13       79.78     11.85 o 
   4  21   7        0.07       -0.72      3.96 o 
   0   0   8      697.69     1161.17     32.99 o 
   1   1   8     4715.66     5264.46     61.02 o 
   0   2   8      196.98      127.94      4.11 o 
   2   2   8    16609.83    17989.83    256.39 o 
  -1   3   8     1098.60     1262.87     15.29 o 
   1   3   8     7994.23     9048.16    107.18 o 
   3   3   8     2960.45     2910.87     39.74 o 
  -2   4   8     1671.62     1761.93     25.98 o 
   0   4   8     6472.36     6648.98     76.08 o 
   2   4   8     2363.86     1944.38     21.81 o 
   4   4   8     1373.52     1250.88     21.81 o 
  -3   5   8     3371.86     3103.08     42.14 o 
  -1   5   8      945.41     1135.33     16.27 o 
   1   5   8     1669.37     1594.83     19.25 o 
   3   5   8     6490.84     6633.10     89.86 o 
   5   5   8     2082.79     2167.03     32.45 o 
  -4   6   8     2112.50     1937.48     27.48 o 
  -2   6   8     4792.10     4614.05     56.06 o 
   0   6   8     4182.24     3804.51     46.48 o 
   2   6   8     1967.01     1969.58     26.66 o 
   4   6   8     5395.07     5249.75     69.20 o 
   6   6   8      816.32      852.41     19.56 o 
  -5   7   8     2911.42     2744.22     44.64 o 
  -3   7   8     5750.43     6015.36     81.27 o 
  -1   7   8     6273.06     6384.60     87.35 o 
   1   7   8     7766.02     8045.36    115.76 o 
   3   7   8      155.48      165.03      5.84 o 
   5   7   8      200.00      205.40      9.16 o 
   7   7   8       74.63       63.30      7.91 o 
  -6   8   8      590.16      592.39     17.57 o 
  -4   8   8     3231.87     3175.55     56.99 o 
  -2   8   8       25.02       42.35      9.55 o 
   0   8   8     2316.07     2207.72     35.94 o 
   2   8   8      230.74      198.33      6.02 o 
   4   8   8     1885.05     1851.92     26.35 o 
   6   8   8       98.33      109.70     11.60 o 
   8   8   8      644.32      606.53     74.20 o 
  -7   9   8     4392.13     4409.82     84.13 o 
  -5   9   8     1677.93     1397.04     30.50 o 
  -3   9   8     2159.02     2103.32     42.48 o 
  -1   9   8      522.50      683.78     16.39 o 
   1   9   8     1171.37     1247.46     25.44 o 
   3   9   8      183.12      156.60     15.45 o 
   5   9   8     4631.47     4563.33     65.45 o 
   7   9   8     3487.46     3451.37     74.24 o 
   9   9   8       58.51      117.12     16.61 o 
  -8  10   8      635.06      625.74     20.08 o 
  -6  10   8      571.87      601.57     29.24 o 
  -4  10   8     6408.40     5952.47     97.86 o 
  -2  10   8      451.24      390.15      8.25 o 
   0  10   8      451.67      414.47     15.01 o 
   2  10   8     2015.00     2068.54     28.48 o 
   4  10   8      440.29      446.87     11.22 o 
   6  10   8     5079.18     5034.84     78.66 o 
   8  10   8     3702.79     3925.41    143.46 o 
  10  10   8      146.47      229.49     17.89 o 
  -9  11   8     1809.00     1933.08     55.98 o 
  -7  11   8     1529.00     1312.84     73.92 o 
  -5  11   8       29.07       42.72     15.67 o 
  -3  11   8     2003.57     2028.85     43.22 o 
  -1  11   8     1973.80     1838.17     35.38 o 
   1  11   8     5768.53     5527.46     90.84 o 
   3  11   8       15.17       21.08      3.78 o 
   5  11   8       12.92        9.23      2.75 o 
   7  11   8       26.53       43.09     10.36 o 
   9  11   8      324.10      242.11     15.50 o 
  11  11   8       51.72      120.79     17.17 o 
 -10  12   8     1376.22     1581.98    129.88 o 
  -8  12   8      170.15      167.76      8.11 o 
  -6  12   8      458.10      455.63     14.13 o 
  -4  12   8      413.30      455.25     14.10 o 
  -2  12   8     1508.52     1478.56     30.81 o 
   0  12   8     7532.74     7300.80    118.50 o 
   2  12   8     2144.06     2136.86     33.33 o 
   4  12   8      958.63      922.57     17.24 o 
   6  12   8     2344.48     2307.41     37.65 o 
   8  12   8       64.01       51.71      8.61 o 
  10  12   8        5.58       11.02      9.21 o 
  12  12   8        6.07        6.53      7.98 o 
 -11  13   8       17.32       30.40     10.77 o 
  -9  13   8       95.14       95.04      7.90 o 
  -7  13   8      829.40      832.99     29.90 o 
  -5  13   8       44.17       50.14      7.77 o 
  -3  13   8      795.50      679.71     23.14 o 
  -1  13   8      380.66      328.29     12.98 o 
   1  13   8      775.81      702.51     17.53 o 
   3  13   8      468.06      459.35     13.39 o 
   5  13   8        5.09        8.82      3.44 o 
   7  13   8      701.40      586.07     15.13 o 
   9  13   8       87.45       91.45     16.48 o 
  11  13   8      736.92      790.95     33.94 o 
  13  13   8       45.65       24.53     16.59 o 
 -12  14   8       57.21      553.61    381.76 o 
 -10  14   8       44.16       34.79      4.18 o 
  -8  14   8     1269.82     1301.15     29.85 o 
  -6  14   8       51.04      123.59     43.56 o 
  -4  14   8       72.63       53.29      8.93 o 
  -2  14   8     6494.32     6553.79    118.10 o 
   0  14   8      272.18      248.94      9.02 o 
   2  14   8      112.33       86.57      6.67 o 
   4  14   8     1091.88     1122.30     20.46 o 
   6  14   8      470.32      410.13     10.15 o 
   8  14   8      246.26      272.71     25.58 o 
  10  14   8       67.08       69.96     17.59 o 
  12  14   8      121.67       78.51     36.90 o 
  14  14   8        2.93        6.74     10.10 o 
 -13  15   8      307.41      399.15     50.84 o 
 -11  15   8       93.35       96.65     20.20 o 
  -9  15   8      510.25      569.29     33.45 o 
  -7  15   8       50.17       38.65      8.83 o 
  -5  15   8     1323.27     1384.66     32.74 o 
  -3  15   8     1560.66     1385.92     38.83 o 
  -1  15   8     1174.05     1008.41     28.69 o 
   1  15   8      170.96      131.65      8.42 o 
   3  15   8        0.17        0.18      4.57 o 
   5  15   8      349.53      373.93     30.22 o 
   7  15   8      257.97      232.48     13.13 o 
   9  15   8      173.87      169.17     16.42 o 
  11  15   8      132.41      166.78     23.06 o 
  13  15   8       14.45       16.39     11.37 o 
  15  15   8        8.06      -13.02     17.04 o 
 -14  16   8       34.43       32.86     12.99 o 
 -12  16   8       65.51       58.74     20.07 o 
 -10  16   8        8.22       15.51     11.65 o 
  -8  16   8      608.57      763.81     34.02 o 
  -6  16   8        8.30        7.31      6.68 o 
  -4  16   8        2.97       15.57      7.30 o 
  -2  16   8      267.54      237.01     14.34 o 
   0  16   8       25.29       30.20      5.87 o 
   2  16   8       35.11       33.42      5.79 o 
   4  16   8       69.67       79.49      8.10 o 
   6  16   8       71.58       42.64      6.21 o 
   8  16   8        3.66       53.30     31.06 o 
  10  16   8      391.75      406.58     29.73 o 
  12  16   8      434.28      467.95     35.42 o 
  14  16   8      588.28      550.55     42.54 o 
 -11  17   8       52.06       68.38     14.44 o 
  -9  17   8        2.18        3.48      9.62 o 
  -7  17   8       11.40        1.60      5.46 o 
  -5  17   8       83.48       63.42     10.77 o 
  -3  17   8      160.03      150.15     15.79 o 
  -1  17   8      852.15      787.26     24.48 o 
   1  17   8     1262.59     1039.91     33.33 o 
   3  17   8       14.63       27.78      6.05 o 
   5  17   8      100.36       94.95      8.44 o 
   7  17   8      263.33      245.19     16.36 o 
   9  17   8      134.32      145.59     17.57 o 
  11  17   8       95.96      185.86     52.25 o 
 -10  18   8       32.82       52.28     18.95 o 
  -8  18   8      353.38      413.88     26.11 o 
  -6  18   8        3.85        3.27      6.64 o 
  -4  18   8       54.16       70.56     10.29 o 
  -2  18   8      828.63      760.43     22.58 o 
   0  18   8      242.74      270.84     10.72 o 
   2  18   8        0.03        5.21      5.11 o 
   4  18   8      416.82      412.02     13.35 o 
   6  18   8        9.63        0.61      5.40 o 
   8  18   8     1216.53     1103.16     51.92 o 
  10  18   8       54.71       48.13     13.05 o 
  -9  19   8        6.62       37.44     18.60 o 
  -7  19   8      188.16      213.36     19.55 o 
  -5  19   8      501.06      399.42     18.88 o 
  -3  19   8      232.76      236.50     14.99 o 
  -1  19   8        0.90        3.20      6.24 o 
   1  19   8       44.10       28.55      7.96 o 
   3  19   8       58.80       57.58      7.30 o 
   5  19   8      344.72      359.68     22.18 o 
   7  19   8        3.89        9.11      8.01 o 
   9  19   8       95.73       83.38     12.39 o 
  -6  20   8      637.39      707.53     42.76 o 
  -4  20   8       68.92       66.37      8.79 o 
  -2  20   8       22.82       18.70      7.67 o 
   0  20   8      581.34      573.68     23.13 o 
   2  20   8      189.65      185.77     16.75 o 
   4  20   8        0.02       -0.23      4.23 o 
   6  20   8       26.66       36.42     11.68 o 
  -3  21   8      178.74      157.13     14.84 o 
  -1  21   8       52.35       54.31     10.42 o 
   1  21   8       24.79       36.59      8.01 o 
   3  21   8      210.66      219.36     14.78 o 
   0   1   9     3776.47     3571.25     41.78 o 
  -1   2   9     7287.63     6962.88     81.80 o 
   1   2   9       32.62       32.14      3.30 o 
  -2   3   9     2823.03     3130.26     40.82 o 
   0   3   9     6381.76     6234.26     70.58 o 
   2   3   9       33.55       13.84      2.50 o 
  -3   4   9     2617.45     2581.43     40.14 o 
  -1   4   9      128.04      167.01      4.79 o 
   1   4   9      980.90      874.11     11.03 o 
   3   4   9     2614.18     2357.35     30.12 o 
  -4   5   9      970.24      915.09     15.77 o 
  -2   5   9     2692.13     2664.90     34.06 o 
   0   5   9     1544.18     1322.01     16.52 o 
   2   5   9     6053.68     6059.04     79.42 o 
   4   5   9       24.01       24.69      4.99 o 
  -5   6   9     1359.74     1314.56     19.22 o 
  -3   6   9      309.52      379.89      8.79 o 
  -1   6   9     7068.22     7046.51     93.68 o 
   1   6   9     2627.09     2736.89     32.07 o 
   3   6   9     7563.96     7589.24    105.98 o 
   5   6   9        3.64       20.00      6.64 o 
  -6   7   9       11.15       10.59      7.21 o 
  -4   7   9     1555.53     1408.66     21.59 o 
  -2   7   9       28.21       24.16      3.17 o 
   0   7   9     1011.94      868.13     18.25 o 
   2   7   9     3363.93     3326.34     43.09 o 
   4   7   9     2032.65     2052.80     29.83 o 
   6   7   9     2719.02     2543.60     58.50 o 
  -7   8   9     2137.32     2049.75     52.25 o 
  -5   8   9      179.77      192.04     13.39 o 
  -3   8   9     1138.76     1246.33     21.75 o 
  -1   8   9        9.03        8.82      3.19 o 
   1   8   9      172.04      171.94      9.21 o 
   3   8   9      640.82      649.49     14.49 o 
   5   8   9     1547.53     1468.98     22.49 o 
   7   8   9     6496.39     6745.47    122.18 o 
  -8   9   9       26.24       49.18     10.81 o 
  -6   9   9      430.77      406.27     20.81 o 
  -4   9   9     2439.20     2500.85    187.29 o 
  -2   9   9      849.78      762.07     13.75 o 
   0   9   9     4026.96     3839.21     61.70 o 
   2   9   9     5652.72     5671.06     79.28 o 
   4   9   9      174.91      190.54     10.53 o 
   6   9   9      416.52      442.64     15.01 o 
   8   9   9      492.00      465.93     20.23 o 
  -9  10   9        1.96       13.63      8.95 o 
  -7  10   9     1645.04     1621.19     40.96 o 
  -5  10   9     4667.11     4682.86     89.53 o 
  -3  10   9     8485.66     8828.90    166.83 o 
  -1  10   9     1328.73     1359.06     28.07 o 
   1  10   9     5754.16     5866.54     96.51 o 
   3  10   9      796.79      791.02     13.77 o 
   5  10   9       22.37       59.61     26.31 o 
   7  10   9        0.99        2.59      6.00 o 
   9  10   9      345.96      349.43     19.66 o 
 -10  11   9       45.46       60.00     10.30 o 
  -8  11   9       78.71       73.42     12.11 o 
  -6  11   9     2719.67     2788.90     73.33 o 
  -4  11   9     5637.79     5347.91     91.73 o 
  -2  11   9     3091.84     3044.61     45.67 o 
   0  11   9      982.15      902.45     21.67 o 
   2  11   9     1459.57     1342.29     22.68 o 
   4  11   9      922.79      840.40     15.28 o 
   6  11   9     1606.96     1722.57     33.71 o 
   8  11   9     2069.32     1925.52    114.68 o 
  10  11   9     1158.21     1251.08     31.35 o 
 -11  12   9       20.26       24.06      9.57 o 
  -9  12   9      199.05      195.32     17.36 o 
  -7  12   9      514.19      480.22     21.23 o 
  -5  12   9      505.38      642.42     76.10 o 
  -3  12   9      675.49      664.03     23.20 o 
  -1  12   9     1047.52     1155.73     24.50 o 
   1  12   9      440.91      452.39     12.97 o 
   3  12   9       41.86       64.10      5.34 o 
   5  12   9      251.62      235.35     19.30 o 
   7  12   9        1.43        2.62      5.59 o 
   9  12   9     1143.50     1402.78    235.52 o 
  11  12   9      287.42      282.89     34.62 o 
 -12  13   9      911.55      935.06     38.98 o 
 -10  13   9      287.30      246.46     28.97 o 
  -8  13   9      611.32      617.71     24.86 o 
  -6  13   9       11.23        6.32      3.40 o 
  -4  13   9      837.47      888.33     21.81 o 
  -2  13   9      345.52      267.32      6.71 o 
   0  13   9     2816.25     2715.64     45.66 o 
   2  13   9       87.28      103.32      7.24 o 
   4  13   9       23.00       24.83      4.26 o 
   6  13   9      131.00      171.28     13.77 o 
   8  13   9      567.36      635.79     70.07 o 
  10  13   9      654.40      701.68     40.30 o 
  12  13   9       57.30       37.51     27.67 o 
 -13  14   9        2.36        7.91     12.15 o 
 -11  14   9      583.93      715.50    126.69 o 
  -9  14   9       69.16       71.85     22.25 o 
  -7  14   9        1.35       91.90     58.46 o 
  -5  14   9      326.02      303.19     12.12 o 
  -3  14   9      249.70      188.71     15.32 o 
  -1  14   9        2.96        6.50      5.53 o 
   1  14   9      520.03      498.65     12.88 o 
   3  14   9        0.89        5.03      4.18 o 
   5  14   9      957.32      970.75     23.76 o 
   7  14   9      547.40      800.15     66.80 o 
   9  14   9     1274.17     1507.21     83.87 o 
  11  14   9       50.43       46.79     14.23 o 
  13  14   9       11.38       23.62     13.61 o 
 -14  15   9       16.60       11.01     12.00 o 
 -12  15   9      799.90      943.97     33.85 o 
 -10  15   9       67.09       41.77     15.44 o 
  -8  15   9      142.90      103.38     15.00 o 
  -6  15   9      487.77      431.66     15.62 o 
  -4  15   9     2419.74     2438.75     48.54 o 
  -2  15   9       37.57       39.18      9.59 o 
   0  15   9     1081.72     1103.07     22.81 o 
   2  15   9        4.05       13.03      4.53 o 
   4  15   9     2041.13     1935.07     51.93 o 
   6  15   9       96.66      108.47      8.72 o 
   8  15   9       41.74       62.55     12.98 o 
  10  15   9       37.99       57.84     21.62 o 
  12  15   9      129.85      149.15     27.67 o 
  14  15   9        0.04       -5.89     19.88 o 
 -13  16   9        7.56       -1.09      8.21 o 
 -11  16   9       98.86       88.72     20.88 o 
  -9  16   9      132.57      164.42     22.39 o 
  -7  16   9       63.47       61.64     13.59 o 
  -5  16   9      175.71      174.44     14.91 o 
  -3  16   9      471.50      460.81     23.91 o 
  -1  16   9      443.70      493.26     13.76 o 
   1  16   9        0.56        5.60      3.76 o 
   3  16   9     1810.73     1862.42     51.03 o 
   5  16   9      244.08      181.38     13.31 o 
   7  16   9      519.74      484.84     24.27 o 
   9  16   9      203.04      217.85     17.84 o 
  11  16   9       25.92        8.69     27.32 o 
  13  16   9       83.46       50.81     21.00 o 
 -10  17   9       69.87       55.37     18.19 o 
  -8  17   9       81.02      100.38     16.80 o 
  -6  17   9       37.99       60.80     16.12 o 
  -4  17   9       14.33       11.84      5.19 o 
  -2  17   9      870.38      872.00     30.25 o 
   0  17   9      187.80      212.57      8.84 o 
   2  17   9       67.86       84.06      7.27 o 
   4  17   9      295.73      307.60     11.10 o 
   6  17   9      154.05      142.20     14.98 o 
   8  17   9      175.77      161.46     19.90 o 
  10  17   9       94.96       68.45     12.23 o 
  -9  18   9      238.48      254.36     21.90 o 
  -7  18   9       48.58       69.17     16.55 o 
  -5  18   9        0.41       -8.08      9.17 o 
  -3  18   9      474.08      595.16     24.43 o 
  -1  18   9       28.36       29.44      8.41 o 
   1  18   9      150.60      106.85      8.53 o 
   3  18   9        0.67       -1.43      2.67 o 
   5  18   9       68.13       88.94     14.60 o 
   7  18   9      454.91      437.25     57.41 o 
   9  18   9        3.09        4.43      7.00 o 
  -8  19   9       38.80       24.85     18.68 o 
  -6  19   9       83.75       55.92     13.15 o 
  -4  19   9       43.50       47.35     13.75 o 
  -2  19   9        7.57       10.79      9.10 o 
   0  19   9       12.08       18.79      9.29 o 
   2  19   9       26.12       24.17      8.46 o 
   4  19   9        6.84       -1.36      6.38 o 
   6  19   9      222.33      205.51     20.24 o 
   8  19   9        5.69        8.81      8.42 o 
  -5  20   9       18.34       91.06     40.13 o 
  -3  20   9      115.53      119.80     14.27 o 
  -1  20   9       26.45       35.00     10.12 o 
   1  20   9      405.16      324.97     18.24 o 
   3  20   9       38.51       36.03      7.88 o 
   5  20   9        4.42        1.17      6.80 o 
   1   1  10       74.36       42.91      3.49 o 
   0   2  10     4500.31     4414.83     56.96 o 
   2   2  10      581.39      499.19      8.27 o 
  -1   3  10      111.13      106.56      4.16 o 
   1   3  10      143.48      119.36      5.50 o 
   3   3  10     1253.18     1171.61     18.38 o 
  -2   4  10     1453.84     1394.93     20.39 o 
   0   4  10      175.55      170.88      5.13 o 
   2   4  10    13024.28    14327.43    201.54 o 
   4   4  10       23.65       35.90      5.61 o 
  -3   5  10     1893.33     2007.23     32.61 o 
  -1   5  10     1258.15     1321.65     17.09 o 
   1   5  10       84.64       35.27      4.32 o 
   3   5  10     7436.75     7140.95    106.75 o 
   5   5  10     2414.19     2376.87     40.09 o 
  -4   6  10     2444.25     2377.65     36.50 o 
  -2   6  10     5720.27     5275.67     81.27 o 
   0   6  10        5.62        4.63      2.74 o 
   2   6  10     4962.75     4988.12     67.46 o 
   4   6  10     3566.90     3279.65     51.13 o 
   6   6  10        0.28        6.24      2.93 o 
  -5   7  10       15.50       22.96      3.82 o 
  -3   7  10     2758.29     2743.69     43.90 o 
  -1   7  10     1811.96     1809.64     23.56 o 
   1   7  10     1280.50     1203.86     19.78 o 
   3   7  10     4582.79     4736.46     59.68 o 
   5   7  10        0.75        7.59      4.16 o 
   7   7  10     5038.45     5019.05    102.91 o 
  -6   8  10      103.05       52.03     11.22 o 
  -4   8  10     1125.04     1228.02     20.61 o 
  -2   8  10     3249.09     3108.11     40.03 o 
   0   8  10      773.36      828.80     16.55 o 
   2   8  10     3252.45     3213.42     44.97 o 
   4   8  10        1.46       16.02      3.90 o 
   6   8  10     2186.20     2314.75     38.51 o 
   8   8  10     9907.69     9452.94    189.23 o 
  -7   9  10      118.29      127.57     16.90 o 
  -5   9  10     2759.75     2799.00     82.79 o 
  -3   9  10        1.93       11.64      9.36 o 
  -1   9  10       36.13       51.01      5.91 o 
   1   9  10      218.34      248.89     10.53 o 
   3   9  10     1041.32     1052.02     19.80 o 
   5   9  10      198.77      162.88      8.14 o 
   7   9  10     1170.16     1094.59     32.38 o 
   9   9  10      156.21      207.26     17.61 o 
  -8  10  10     1123.61     1010.98     68.84 o 
  -6  10  10       76.35      122.09     15.41 o 
  -4  10  10     1289.50     1287.12     43.40 o 
  -2  10  10     4720.43     4677.72     84.60 o 
   0  10  10     3189.33     3150.07     49.52 o 
   2  10  10      395.51      332.15      7.13 o 
   4  10  10      318.50      285.23      9.54 o 
   6  10  10       59.96       60.42      4.77 o 
   8  10  10       84.07       66.14     11.83 o 
  10  10  10      310.85      351.08     43.92 o 
  -9  11  10      631.95      568.33     25.11 o 
  -7  11  10     1045.13      912.80     29.55 o 
  -5  11  10        7.60       14.77      9.63 o 
  -3  11  10      214.87      200.77     10.11 o 
  -1  11  10      778.99      672.01     16.91 o 
   1  11  10      361.11      392.51      9.99 o 
   3  11  10      162.13      191.92      9.97 o 
   5  11  10      185.23      156.92      7.79 o 
   7  11  10     2243.01     2437.14     62.82 o 
   9  11  10       17.93        2.92      6.16 o 
  11  11  10       57.52       58.61     12.24 o 
 -10  12  10      164.49      193.81     15.49 o 
  -8  12  10      223.22      211.96     18.72 o 
  -6  12  10      347.94      446.62     23.68 o 
  -4  12  10        7.68       19.66      2.69 o 
  -2  12  10      300.17      240.92     12.86 o 
   0  12  10       65.51       43.10      7.09 o 
   2  12  10      444.33      409.95     10.81 o 
   4  12  10      134.76      127.10      7.47 o 
   6  12  10       93.49       67.91      4.67 o 
   8  12  10        0.51        8.96      7.09 o 
  10  12  10       11.65       24.71     20.86 o 
  12  12  10     1465.58     1576.46     50.13 o 
 -11  13  10        9.35        4.26      9.62 o 
  -9  13  10      320.30      339.14     27.46 o 
  -7  13  10       10.74       99.68     40.92 o 
  -5  13  10        3.31        1.86      7.20 o 
  -3  13  10       93.68       56.11     12.60 o 
  -1  13  10     1320.79     1388.55     27.66 o 
   1  13  10      223.10      200.47      9.78 o 
   3  13  10      111.14       70.91      4.60 o 
   5  13  10        0.43       14.64      4.98 o 
   7  13  10      182.10      165.88     14.09 o 
   9  13  10       20.63       16.96     10.27 o 
  11  13  10      370.35      413.62     34.62 o 
  13  13  10       61.03       35.20     14.80 o 
 -12  14  10       86.47       77.28     53.50 o 
 -10  14  10       39.79       51.98     14.34 o 
  -8  14  10        5.09       17.84     12.50 o 
  -6  14  10      391.01      406.95     23.17 o 
  -4  14  10      589.01      591.06     37.92 o 
  -2  14  10      178.64      149.50     14.78 o 
   0  14  10     1200.24     1074.68     21.62 o 
   2  14  10      541.22      546.18     14.89 o 
   4  14  10       22.65       34.83      4.27 o 
   6  14  10     1541.14     1469.83     35.85 o 
   8  14  10        0.36       -0.51      9.00 o 
  10  14  10      581.05      525.23     39.41 o 
  12  14  10      110.52       61.32     20.26 o 
  14  14  10       59.77       53.17     22.90 o 
 -13  15  10      283.50      366.25     45.94 o 
 -11  15  10        5.13       -0.39     10.42 o 
  -9  15  10      176.33      155.58     20.65 o 
  -7  15  10      980.38     1053.90     35.26 o 
  -5  15  10       11.33       10.78     10.55 o 
  -3  15  10      127.39      114.41     12.40 o 
  -1  15  10        1.81       -1.92      2.72 o 
   1  15  10       43.41       28.77      6.41 o 
   3  15  10      812.20      732.10     24.92 o 
   5  15  10       30.38       23.92      5.63 o 
   7  15  10       32.50       46.74     14.31 o 
   9  15  10       64.03       77.69     32.22 o 
  11  15  10       98.52       91.25     33.57 o 
  13  15  10        6.40        6.96     17.01 o 
 -12  16  10      313.37      368.27     74.98 o 
 -10  16  10      132.52      186.94     21.98 o 
  -8  16  10        0.03        3.08      9.19 o 
  -6  16  10       14.72       24.59     12.09 o 
  -4  16  10     1043.16     1129.28     45.80 o 
  -2  16  10       79.24      110.20     13.63 o 
   0  16  10      175.05      158.38      8.20 o 
   2  16  10     1355.46     1260.30     27.62 o 
   4  16  10       10.96        5.25      4.61 o 
   6  16  10        2.94        2.43     11.86 o 
   8  16  10       84.95      127.17     19.79 o 
  10  16  10       62.72       46.28     13.70 o 
  12  16  10        5.38       -0.11      7.91 o 
  -9  17  10      315.46      384.12     26.85 o 
  -7  17  10      825.97      903.46     39.15 o 
  -5  17  10      168.01       97.72     22.90 o 
  -3  17  10        2.79        0.69      8.89 o 
  -1  17  10      153.09      135.71     11.06 o 
   1  17  10      133.00      131.25      7.48 o 
   3  17  10      184.73      164.53      9.12 o 
   5  17  10      192.67      193.73     12.97 o 
   7  17  10        0.07       -0.39     11.30 o 
   9  17  10       62.22       37.12      9.69 o 
  -8  18  10       12.73       23.09     11.91 o 
  -6  18  10        6.55        4.04      9.84 o 
  -4  18  10      489.29      522.33     31.22 o 
  -2  18  10        1.05        1.01      5.13 o 
   0  18  10       61.22       77.73     10.78 o 
   2  18  10        4.80        2.99      5.61 o 
   4  18  10       44.92       40.91      9.01 o 
   6  18  10        9.17       13.18      9.82 o 
   8  18  10       10.73       17.46      9.55 o 
  -5  19  10       36.69       64.08     15.61 o 
  -3  19  10        3.06        6.08      6.69 o 
  -1  19  10      157.64      134.01     14.14 o 
   1  19  10      188.64      209.05     17.70 o 
   3  19  10       50.12       70.05     18.67 o 
   5  19  10       91.51       42.06     11.40 o 
   0  20  10       24.69       17.86     10.19 o 
   0   1  11        2.59       10.59      5.89 o 
  -1   2  11     2797.73     2596.72     36.14 o 
   1   2  11     4042.53     3969.90     55.24 o 
  -2   3  11      239.89      230.57     10.75 o 
   0   3  11      782.66      717.61     12.40 o 
   2   3  11     3325.52     3193.80     44.98 o 
  -3   4  11     3658.46     3714.04     53.55 o 
  -1   4  11      218.58      203.58      8.49 o 
   1   4  11      110.48      188.77      6.99 o 
   3   4  11     2093.89     1903.90     28.87 o 
  -4   5  11        6.88       15.04      4.83 o 
  -2   5  11      640.99      690.81     14.66 o 
   0   5  11     8355.67     8319.99    103.84 o 
   2   5  11      743.61      799.32     17.61 o 
   4   5  11     4309.29     4010.94     59.89 o 
  -5   6  11        7.83       15.22      5.04 o 
  -3   6  11     2455.17     2342.83     36.68 o 
  -1   6  11       19.75        7.09      2.92 o 
   1   6  11     9385.65     9375.82    119.17 o 
   3   6  11     1053.93     1023.11     18.72 o 
   5   6  11      829.30      757.84     17.81 o 
  -6   7  11     1908.49     1945.38     30.51 o 
  -4   7  11      187.03      190.96      7.77 o 
  -2   7  11     3596.51     3435.85     53.73 o 
   0   7  11      409.88      438.67     10.12 o 
   2   7  11        5.75        5.63      3.35 o 
   4   7  11      190.36      209.56      8.29 o 
   6   7  11     1493.97     1687.51     28.14 o 
  -7   8  11      159.38      143.68     15.81 o 
  -5   8  11      227.27      188.38      7.32 o 
  -3   8  11     2302.60     2262.47     35.35 o 
  -1   8  11     2172.37     2051.68     31.13 o 
   1   8  11     1976.91     1987.31     27.10 o 
   3   8  11     1785.45     1650.62     24.24 o 
   5   8  11        5.56       27.90      5.29 o 
   7   8  11      190.41      195.93     16.98 o 
  -8   9  11      582.05      575.63     42.27 o 
  -6   9  11       45.53       58.90     11.04 o 
  -4   9  11      144.55      182.03      6.71 o 
  -2   9  11      891.59      919.57     27.38 o 
   0   9  11     3588.74     3396.00     46.78 o 
   2   9  11        2.57        3.74      3.26 o 
   4   9  11      739.61      715.09     15.01 o 
   6   9  11      219.63      204.64     10.44 o 
   8   9  11     2135.39     2281.15     56.90 o 
  -9  10  11     1040.45      877.28     30.93 o 
  -7  10  11      216.91      193.04     16.31 o 
  -5  10  11       22.40       20.39      7.50 o 
  -3  10  11      636.74      554.62     11.86 o 
  -1  10  11      349.40      291.08      9.51 o 
   1  10  11       41.34       36.78      5.92 o 
   3  10  11      179.18      187.65      7.95 o 
   5  10  11       66.61       79.03      7.45 o 
   7  10  11      629.89      743.96     27.97 o 
   9  10  11      200.90      228.79     17.75 o 
 -10  11  11      928.97     1090.17     34.12 o 
  -8  11  11        4.29       35.03     20.06 o 
  -6  11  11      849.60      974.41     38.46 o 
  -4  11  11     2494.03     2315.23     50.88 o 
  -2  11  11     1716.66     1795.06     26.68 o 
   0  11  11      152.58      163.77      7.03 o 
   2  11  11     5071.24     4838.62     98.19 o 
   4  11  11       62.08       47.56      6.42 o 
   6  11  11      448.19      368.37     20.21 o 
   8  11  11      366.69      298.47     16.36 o 
  10  11  11        2.00       10.16     11.09 o 
 -11  12  11      822.85     1216.32    409.37 o 
  -9  12  11      871.33      753.51     40.32 o 
  -7  12  11      264.04      305.11     28.81 o 
  -5  12  11      579.13      656.41     79.26 o 
  -3  12  11      289.74      259.07     18.37 o 
  -1  12  11       15.86       15.92      4.29 o 
   1  12  11        1.80        6.45      3.43 o 
   3  12  11      326.72      405.95     12.66 o 
   5  12  11     6485.67     6720.38    103.76 o 
   7  12  11      228.23      224.59     18.90 o 
   9  12  11      366.17      373.07     19.14 o 
  11  12  11        0.40       -5.79      8.01 o 
 -12  13  11       43.25       63.38     17.29 o 
 -10  13  11        1.71        2.06      7.65 o 
  -8  13  11      550.43      563.39     27.17 o 
  -6  13  11       10.86       98.64     63.39 o 
  -4  13  11      732.58      730.69     33.80 o 
  -2  13  11       70.28       86.76      8.39 o 
   0  13  11      682.06      601.21     16.39 o 
   2  13  11      482.83      572.51     15.47 o 
   4  13  11        2.07        8.37      4.86 o 
   6  13  11     1611.99     1528.36     70.78 o 
   8  13  11        0.46       -2.02      6.15 o 
  10  13  11        3.38        1.98      7.88 o 
  12  13  11        3.78        2.24     12.92 o 
 -13  14  11      114.24       81.22     22.39 o 
 -11  14  11        1.20        4.18     10.76 o 
  -9  14  11       30.45       40.42     12.62 o 
  -7  14  11       73.02       76.12     14.48 o 
  -5  14  11     1094.41     1191.20     40.78 o 
  -3  14  11       29.17       30.66      4.21 o 
  -1  14  11      969.02     1053.52     24.03 o 
   1  14  11      111.23      100.46      6.17 o 
   3  14  11       27.54       28.28      6.98 o 
   5  14  11      131.47      172.69     18.44 o 
   7  14  11       42.29       47.65     11.78 o 
   9  14  11       90.66       62.11     11.80 o 
  11  14  11      245.24      251.02     21.73 o 
  13  14  11       70.55       46.44     14.91 o 
 -12  15  11      165.50      206.01     44.28 o 
 -10  15  11        2.67       -1.44      8.74 o 
  -8  15  11      887.19      930.64     45.92 o 
  -6  15  11      318.30      336.65     26.84 o 
  -4  15  11      127.83      207.44     42.55 o 
  -2  15  11       46.88       69.86     10.13 o 
   0  15  11      507.92      530.34     15.24 o 
   2  15  11      309.56      253.94     13.96 o 
   4  15  11      449.65      501.67     16.74 o 
   6  15  11      253.55      257.97     26.56 o 
   8  15  11      455.87      451.16     30.08 o 
  10  15  11      342.11      388.67     20.54 o 
  12  15  11      216.90      233.27     17.12 o 
  -9  16  11      199.20      227.54     27.69 o 
  -7  16  11      106.37      207.35     39.57 o 
  -5  16  11      213.21      162.88     18.07 o 
  -3  16  11       27.08       13.06      9.29 o 
  -1  16  11      142.04      105.14      9.31 o 
   1  16  11      518.44      615.77     25.92 o 
   3  16  11       90.27       69.54      7.50 o 
   5  16  11      776.25      776.69     54.29 o 
   7  16  11       73.18       60.22     20.90 o 
   9  16  11      631.14      618.31     24.79 o 
  -8  17  11       54.55       74.55     17.64 o 
  -6  17  11       90.27       60.32     14.83 o 
  -4  17  11        0.99       -4.13      9.93 o 
  -2  17  11        9.41        7.62      5.58 o 
   0  17  11        0.85        6.44      7.06 o 
   2  17  11      235.40      248.51     18.03 o 
   4  17  11       69.97      104.89     21.54 o 
   6  17  11      164.51      178.90     27.48 o 
   8  17  11      574.40      554.64     63.25 o 
  -5  18  11       64.15       77.05     14.39 o 
  -3  18  11      155.08      173.19     18.65 o 
  -1  18  11       14.07       16.59     10.83 o 
   1  18  11       37.23       30.70      9.08 o 
   3  18  11      409.83      422.47     47.92 o 
   5  18  11        3.76       12.11      8.79 o 
  -2  19  11       74.71       88.78     16.96 o 
   0  19  11      196.08      178.53     18.61 o 
   2  19  11      587.69      659.97     45.93 o 
   0   0  12       83.99       73.10     13.04 o 
   1   1  12     2347.82     2279.78     39.89 o 
   0   2  12      574.31      564.45     29.84 o 
   2   2  12      856.42      877.58     20.40 o 
  -1   3  12     9330.98     8722.12    141.69 o 
   1   3  12       85.19      103.24      6.30 o 
   3   3  12      518.00      556.42     15.53 o 
  -2   4  12     3773.80     3839.39     54.74 o 
   0   4  12     4277.42     4162.47     53.84 o 
   2   4  12       60.05       70.04      6.52 o 
   4   4  12     1645.56     1433.31     26.70 o 
  -3   5  12      740.20      761.68     15.92 o 
  -1   5  12       61.57       46.67      5.76 o 
   1   5  12     1750.60     1557.22     24.25 o 
   3   5  12     2300.03     2251.85     36.72 o 
   5   5  12      596.70      542.62     12.74 o 
  -4   6  12      408.86      412.35     11.30 o 
  -2   6  12      353.09      365.98      9.64 o 
   0   6  12      840.00      839.89     14.48 o 
   2   6  12       24.14       61.46      6.18 o 
   4   6  12      829.33      707.40     14.72 o 
   6   6  12      385.47      308.40     10.31 o 
  -5   7  12      292.83      325.19     21.91 o 
  -3   7  12       16.79       15.01      3.95 o 
  -1   7  12     1361.62     1368.91     19.50 o 
   1   7  12      193.16      178.79      5.57 o 
   3   7  12      553.44      530.95     15.32 o 
   5   7  12     4086.26     4205.54     62.50 o 
   7   7  12      332.61      277.57     10.43 o 
  -6   8  12      330.65      320.69     17.09 o 
  -4   8  12      114.45      123.77     15.26 o 
  -2   8  12     1203.63     1109.72     19.99 o 
   0   8  12        0.37        2.86      2.10 o 
   2   8  12       70.99       52.48      5.77 o 
   4   8  12       31.03       39.27      6.96 o 
   6   8  12      313.05      337.71      8.61 o 
   8   8  12        1.00        3.79      9.90 o 
  -7   9  12      124.64       92.65     13.34 o 
  -5   9  12      137.90      198.08     36.88 o 
  -3   9  12     3357.52     3542.01     57.46 o 
  -1   9  12      210.77      155.13      6.53 o 
   1   9  12     1284.97     1381.47     21.39 o 
   3   9  12      353.14      342.86      9.51 o 
   5   9  12        2.50        4.28      4.19 o 
   7   9  12        2.89        9.95      7.85 o 
   9   9  12     1259.44     1273.98     42.16 o 
  -8  10  12      171.39      152.47     15.76 o 
  -6  10  12     1079.83     1234.32     39.03 o 
  -4  10  12      251.36      238.50     20.18 o 
  -2  10  12      621.83      549.83     47.50 o 
   0  10  12      102.43       69.93      4.91 o 
   2  10  12       36.42       26.35      4.66 o 
   4  10  12      746.91      725.26     14.67 o 
   6  10  12      791.87      664.76     16.59 o 
   8  10  12      481.04      515.84     28.53 o 
  10  10  12       61.03       66.08     12.59 o 
  -9  11  12      153.20      317.90     60.18 o 
  -7  11  12       11.78       40.97     13.00 o 
  -5  11  12     2379.76     2461.41     99.25 o 
  -3  11  12      664.18      689.26     22.96 o 
  -1  11  12        3.75        6.96      2.98 o 
   1  11  12       35.99       36.84      3.31 o 
   3  11  12      359.97      375.02     13.09 o 
   5  11  12       13.75       57.87     23.74 o 
   7  11  12      205.95      183.23     20.60 o 
   9  11  12      215.36      223.12     23.62 o 
  11  11  12       66.21      274.43    153.42 o 
 -10  12  12      148.08      250.42     80.37 o 
  -8  12  12      240.24      387.39     53.83 o 
  -6  12  12      626.19      658.89     45.88 o 
  -4  12  12       21.53       14.82     12.23 o 
  -2  12  12       23.96       26.39      2.88 o 
   0  12  12       42.43       60.20      5.61 o 
   2  12  12      129.89      125.11      7.65 o 
   4  12  12      412.04      372.91     11.67 o 
   6  12  12      257.68      238.12     16.98 o 
   8  12  12      221.66      221.87     19.15 o 
  10  12  12      117.40      138.68     19.15 o 
  12  12  12      740.85      700.04     31.69 o 
 -11  13  12      506.64      540.71     33.26 o 
  -9  13  12       41.71       52.75     14.61 o 
  -7  13  12      151.98      161.32     17.35 o 
  -5  13  12     1065.26     1176.05     64.10 o 
  -3  13  12     3314.01     3163.94     79.85 o 
  -1  13  12      490.10      459.27     20.78 o 
   1  13  12      786.36      727.01     18.17 o 
   3  13  12        1.52        0.30      3.45 o 
   5  13  12      277.36      222.13     11.42 o 
   7  13  12      841.45      932.48     36.87 o 
   9  13  12       62.89       47.19     15.55 o 
  11  13  12      262.57      227.43     18.19 o 
  13  13  12      162.09      224.79     28.47 o 
 -10  14  12       98.28       85.01     20.87 o 
  -8  14  12      668.84      774.33     33.67 o 
  -6  14  12       17.20       65.99     32.40 o 
  -4  14  12        6.05       -3.86      7.57 o 
  -2  14  12      523.81      494.98     26.77 o 
   0  14  12       18.56       23.51      4.03 o 
   2  14  12       18.69       19.54      5.34 o 
   4  14  12      782.35      762.63     19.97 o 
   6  14  12      440.64      483.76     39.28 o 
   8  14  12       77.79       48.88     13.34 o 
  10  14  12       26.64       45.48     14.15 o 
  -9  15  12       73.02       69.67     17.88 o 
  -7  15  12      354.59      528.18     50.75 o 
  -5  15  12      126.64      111.55     22.96 o 
  -3  15  12       21.65       13.85     10.62 o 
  -1  15  12      168.13      167.88     13.24 o 
   1  15  12        5.99        6.33      4.06 o 
   3  15  12       97.71      105.65      8.51 o 
   5  15  12      194.79      129.11     16.60 o 
   7  15  12       55.62       96.27     11.92 o 
   9  15  12        4.62       10.97      6.86 o 
  -8  16  12        0.04       -3.03      9.56 o 
  -6  16  12       29.32       51.05     14.86 o 
  -4  16  12      176.75      230.06     27.82 o 
  -2  16  12        3.98        5.67      4.49 o 
   0  16  12       19.69       11.34      9.04 o 
   2  16  12      221.55      191.11     15.43 o 
   4  16  12       22.14       15.06      6.63 o 
   6  16  12      364.90      360.56     40.06 o 
   8  16  12       35.05       29.33      8.53 o 
  -7  17  12       22.92        8.42     10.97 o 
  -5  17  12        0.47        5.71      8.70 o 
  -3  17  12      685.19      706.40     31.96 o 
  -1  17  12       65.06       73.04     14.52 o 
   1  17  12       18.33        9.44      9.02 o 
   3  17  12      900.56     1114.60     50.20 o 
   5  17  12      114.26      156.21     31.80 o 
   7  17  12       20.21        3.87      8.69 o 
  -2  18  12      166.51      142.99     19.15 o 
   0  18  12      218.90      235.19     21.18 o 
   2  18  12       17.05       10.58     21.28 o 
   0   1  13        0.04        2.67      3.20 o 
  -1   2  13     2137.06     2063.91     38.09 o 
   1   2  13     1284.69     1253.24     24.33 o 
  -2   3  13      501.91      590.46     17.79 o 
   0   3  13       17.07       14.80      5.27 o 
   2   3  13      442.47      400.17     13.59 o 
  -3   4  13      253.66      242.65      8.84 o 
  -1   4  13     1628.78     1600.27     27.45 o 
   1   4  13     2992.64     2886.70     43.79 o 
   3   4  13     1824.72     1742.06     34.40 o 
  -4   5  13      236.86      268.39     10.77 o 
  -2   5  13       54.17       53.20      5.83 o 
   0   5  13     9808.36     9847.63    140.67 o 
   2   5  13     5193.50     5229.37     86.39 o 
   4   5  13      300.24      306.79     15.21 o 
  -5   6  13      291.35      304.48     11.16 o 
  -3   6  13      706.35      697.29     14.99 o 
  -1   6  13     2460.09     2381.10     37.31 o 
   1   6  13       92.48       51.66      4.24 o 
   3   6  13     3003.50     2920.35     52.24 o 
   5   6  13      138.67      117.08      9.04 o 
  -6   7  13       18.45       17.63      3.81 o 
  -4   7  13      449.29      543.98     13.95 o 
  -2   7  13      734.28      729.99     28.54 o 
   0   7  13      229.72      205.02      7.08 o 
   2   7  13       18.70       11.39      3.86 o 
   4   7  13     1903.47     2015.72     37.56 o 
   6   7  13        5.23        1.21      3.25 o 
  -7   8  13      721.00      669.47     32.57 o 
  -5   8  13      384.08      404.28      9.24 o 
  -3   8  13      293.18      296.66     17.83 o 
  -1   8  13     1131.35     1112.39     20.14 o 
   1   8  13      354.87      307.00      9.66 o 
   3   8  13      862.50      940.72     17.94 o 
   5   8  13       50.40       30.97      6.25 o 
   7   8  13      835.81      879.18     25.75 o 
  -8   9  13       35.27       34.20     13.72 o 
  -6   9  13       18.95       47.37     12.52 o 
  -4   9  13       17.13       18.13      3.42 o 
  -2   9  13      938.02      889.77     17.48 o 
   0   9  13      211.48      175.63      5.80 o 
   2   9  13      245.67      237.63     11.06 o 
   4   9  13      687.39      739.88     15.96 o 
   6   9  13       75.62       59.09      5.19 o 
   8   9  13      501.01      435.15     22.23 o 
  -9  10  13      739.59      881.36     37.00 o 
  -7  10  13      252.44      251.85     19.24 o 
  -5  10  13      593.17      586.54     27.54 o 
  -3  10  13      168.11      180.66      6.58 o 
  -1  10  13       73.36       50.41      4.10 o 
   1  10  13      933.70      889.83     18.21 o 
   3  10  13       93.08      109.86      9.07 o 
   5  10  13      434.35      415.00     13.71 o 
   7  10  13     2162.82     1957.02     54.59 o 
   9  10  13     2560.19     2624.38     84.71 o 
 -10  11  13      101.58      112.23     15.53 o 
  -8  11  13       85.22       97.27     24.12 o 
  -6  11  13      439.75      476.99     34.13 o 
  -4  11  13        0.02        6.33      9.20 o 
  -2  11  13        8.43       17.47      3.88 o 
   0  11  13       10.36        8.48      2.61 o 
   2  11  13      971.66     1030.22     22.38 o 
   4  11  13      119.93      118.13     17.34 o 
   6  11  13       21.39       40.62     10.32 o 
   8  11  13     1617.16     1708.17     63.38 o 
  10  11  13       36.45       26.71     17.22 o 
 -11  12  13      141.76      244.89     71.55 o 
  -9  12  13       53.23       62.30     13.46 o 
  -7  12  13       77.54       58.31     12.30 o 
  -5  12  13       24.90       23.18     11.82 o 
  -3  12  13      238.98      305.07     30.08 o 
  -1  12  13       37.33       35.02      4.70 o 
   1  12  13       68.88       35.54      5.03 o 
   3  12  13      520.14      603.54     16.39 o 
   5  12  13       45.18       72.38      9.83 o 
   7  12  13        0.28       45.86     24.27 o 
   9  12  13      296.18      266.72     24.60 o 
  11  12  13       46.34       48.09     14.08 o 
 -10  13  13       32.71       59.70     15.73 o 
  -8  13  13       14.22       17.34     13.84 o 
  -6  13  13      210.41      285.45     22.18 o 
  -4  13  13       17.54       14.78      9.42 o 
  -2  13  13       12.16        6.71      8.48 o 
   0  13  13        0.22        3.04      3.79 o 
   2  13  13      423.41      387.26     12.69 o 
   4  13  13       19.43       15.67      6.59 o 
   6  13  13     2681.17     2871.30     75.74 o 
   8  13  13      162.96      136.79     17.82 o 
  10  13  13      136.18       83.87     16.69 o 
  -9  14  13       32.02       52.38     21.08 o 
  -7  14  13      179.15      193.41     34.53 o 
  -5  14  13       25.68       58.18     26.79 o 
  -3  14  13      171.13      255.22     19.42 o 
  -1  14  13      281.56      330.29     17.83 o 
   1  14  13      569.70      587.80     20.89 o 
   3  14  13      109.95      100.00      8.22 o 
   5  14  13      852.63     1001.64     44.56 o 
   7  14  13        3.95       14.20      9.26 o 
   9  14  13      339.99      395.87     22.20 o 
  -8  15  13       56.75       81.28     17.62 o 
  -6  15  13       43.35       46.95     15.05 o 
  -4  15  13        2.26        2.23      8.26 o 
  -2  15  13      124.73      111.49     13.73 o 
   0  15  13     1054.26     1015.34     35.86 o 
   2  15  13       88.50      112.34     14.26 o 
   4  15  13      520.68      478.24     21.40 o 
   6  15  13        1.74        5.29      6.36 o 
   8  15  13       31.15       64.08     20.84 o 
  -5  16  13      173.52      191.03     20.19 o 
  -3  16  13        0.03        0.34      8.53 o 
  -1  16  13       68.28       88.04     13.73 o 
   1  16  13       63.06       52.57     12.55 o 
   3  16  13      338.52      354.06     41.00 o 
   5  16  13       42.15       41.10     16.17 o 
  -2  17  13        2.39        7.64     10.61 o 
   0  17  13       61.11       67.21     11.76 o 
   2  17  13       13.76        8.07     15.07 o 
   1   1  14     1323.14     1208.35     27.72 o 
   0   2  14       16.63       23.28      5.03 o 
   2   2  14     3517.63     3490.47     59.01 o 
  -1   3  14      319.16      322.29     12.19 o 
   1   3  14     1161.13     1140.87     20.60 o 
   3   3  14      292.86      340.31     19.72 o 
  -2   4  14     2118.60     1816.20     34.04 o 
   0   4  14      410.36      378.13     11.86 o 
   2   4  14       41.78       45.52      6.54 o 
   4   4  14        7.44       18.47      5.27 o 
  -3   5  14       76.52      125.03     14.35 o 
  -1   5  14     1649.32     1864.28     59.90 o 
   1   5  14       68.44       54.01      4.74 o 
   3   5  14     3874.30     3960.72     69.11 o 
   5   5  14      191.52      205.56      8.49 o 
  -4   6  14      370.02      374.42     13.37 o 
  -2   6  14      164.49      151.25      9.22 o 
   0   6  14      150.98      176.93     17.11 o 
   2   6  14        9.18       12.91      5.35 o 
   4   6  14      139.84      153.16      9.12 o 
   6   6  14      397.76      399.75     11.50 o 
  -5   7  14      401.33      441.58     12.62 o 
  -3   7  14      277.40      331.55     10.55 o 
  -1   7  14       90.80       92.64      6.42 o 
   1   7  14     1533.96     1449.26     25.21 o 
   3   7  14      284.37      211.73      8.53 o 
   5   7  14        6.32       19.83      5.22 o 
   7   7  14     1721.42     1683.81     32.63 o 
  -6   8  14       20.57       14.33      9.17 o 
  -4   8  14      153.51      113.85      6.69 o 
  -2   8  14      236.64      183.48      8.31 o 
   0   8  14      734.22      747.24     13.12 o 
   2   8  14      446.67      448.20     11.63 o 
   4   8  14      653.24      590.90     15.21 o 
   6   8  14      699.92      651.68     14.85 o 
   8   8  14      255.85      285.82     18.48 o 
  -7   9  14       18.06       19.45      8.29 o 
  -5   9  14       96.88      119.60     12.02 o 
  -3   9  14      371.92      348.42      9.39 o 
  -1   9  14      664.80      680.67     13.83 o 
   1   9  14      255.59      257.01      8.55 o 
   3   9  14      216.54      169.51      8.68 o 
   5   9  14      284.04      263.49     12.84 o 
   7   9  14        0.10        3.90      8.53 o 
   9   9  14     1198.04     1283.50     43.15 o 
  -8  10  14      321.17      280.38     34.36 o 
  -6  10  14      211.74      185.73     20.97 o 
  -4  10  14      105.24       91.73      9.63 o 
  -2  10  14      173.99      174.56      7.29 o 
   0  10  14        3.12        2.21      2.95 o 
   2  10  14      604.92      571.16     13.00 o 
   4  10  14      270.19      241.89     10.76 o 
   6  10  14      230.94      256.59     16.14 o 
   8  10  14     1049.94     1091.40     44.18 o 
  10  10  14      119.77       66.97     14.82 o 
  -9  11  14       85.93       81.15     17.48 o 
  -7  11  14     1120.08     1147.35     47.03 o 
  -5  11  14        1.81       12.45      9.75 o 
  -3  11  14      989.22     1000.25     26.35 o 
  -1  11  14       33.54       42.91      5.69 o 
   1  11  14      467.54      476.96     12.71 o 
   3  11  14       77.58       95.27      7.16 o 
   5  11  14       17.95       12.65      7.82 o 
   7  11  14      109.06      101.07     15.42 o 
   9  11  14      225.38      238.97     24.42 o 
  11  11  14        9.24       17.21     12.83 o 
 -10  12  14       17.19        5.63     12.35 o 
  -8  12  14      117.65      136.16     17.97 o 
  -6  12  14        9.34       13.92      8.34 o 
  -4  12  14      694.99      767.42     30.17 o 
  -2  12  14       41.49       42.00     12.37 o 
   0  12  14      400.21      385.72     13.24 o 
   2  12  14       15.33       16.25      4.84 o 
   4  12  14        1.30        2.16      4.47 o 
   6  12  14      103.78      115.39     12.08 o 
   8  12  14       14.47       11.80      8.77 o 
  10  12  14        2.32        0.39      8.82 o 
  -9  13  14       77.24       60.31     17.55 o 
  -7  13  14        0.93        2.19     11.98 o 
  -5  13  14      298.78      365.47     25.58 o 
  -3  13  14      245.19      318.84     25.21 o 
  -1  13  14     1162.43     1241.26     41.71 o 
   1  13  14      425.48      452.16     22.03 o 
   3  13  14       63.09       36.48      6.20 o 
   5  13  14      171.07      173.46     13.02 o 
   7  13  14      390.25      408.97     20.57 o 
   9  13  14        0.03        0.49      8.38 o 
  -8  14  14      269.37      324.68     31.39 o 
  -6  14  14        8.78       11.06     12.67 o 
  -4  14  14        1.35       66.80     30.98 o 
  -2  14  14      762.10      730.25     35.66 o 
   0  14  14        2.08        2.56      4.34 o 
   2  14  14      218.99      183.34     15.62 o 
   4  14  14        9.99        2.32      6.36 o 
   6  14  14      295.04      309.15     36.47 o 
   8  14  14      176.67      177.96     15.17 o 
  -5  15  14        2.58       11.70     16.37 o 
  -3  15  14      240.05      247.78     25.07 o 
  -1  15  14      334.74      359.54     23.27 o 
   1  15  14       53.32       62.33     12.17 o 
   3  15  14      103.99      121.80     23.60 o 
   5  15  14       48.53       12.17      6.09 o 
  -2  16  14       61.26       47.67     11.87 o 
   0  16  14        0.37       -3.98      7.62 o 
   2  16  14        1.93       21.44     15.89 o 
   0   1  15     1239.68     1265.95     81.87 o 
  -1   2  15     1871.18     1973.45     57.42 o 
   1   2  15      755.65      828.86     61.70 o 
  -2   3  15      826.16      869.11     19.65 o 
   0   3  15       30.65       30.30      9.49 o 
   2   3  15      663.91      680.28     34.71 o 
  -3   4  15      378.95      387.71     17.90 o 
  -1   4  15       49.33       48.12      5.99 o 
   1   4  15      418.55      409.97     15.53 o 
   3   4  15     3294.16     3230.54     65.51 o 
  -4   5  15        2.94        3.41      4.37 o 
  -2   5  15      463.40      419.42     14.05 o 
   0   5  15        1.28        2.76      4.12 o 
   2   5  15      573.32      500.77     15.88 o 
   4   5  15      301.85      323.19     15.03 o 
  -5   6  15      255.38      235.54      9.21 o 
  -3   6  15     1176.24     1134.11     21.79 o 
  -1   6  15      133.95      105.29      7.84 o 
   1   6  15       17.35       56.58     18.53 o 
   3   6  15      264.29      261.99     11.52 o 
   5   6  15      787.51      713.21     15.99 o 
  -6   7  15       65.11       60.30     11.62 o 
  -4   7  15       64.19       58.31      6.30 o 
  -2   7  15      125.34      122.33      7.43 o 
   0   7  15     1344.61     1297.17     26.19 o 
   2   7  15      673.36      631.38     17.36 o 
   4   7  15     1783.88     1794.49     37.06 o 
   6   7  15      237.45      182.91      9.45 o 
  -7   8  15      107.83       76.92     14.49 o 
  -5   8  15      492.00      487.18     18.41 o 
  -3   8  15        6.78        9.65      4.04 o 
  -1   8  15      637.72      669.54     24.96 o 
   1   8  15       40.98       55.55     15.80 o 
   3   8  15      801.06      669.84     16.00 o 
   5   8  15      975.08     1066.53     23.42 o 
   7   8  15      909.17      965.09     34.77 o 
  -8   9  15       93.25      141.87     18.88 o 
  -6   9  15        8.27       20.01      8.30 o 
  -4   9  15        0.95        5.73      5.69 o 
  -2   9  15      177.08      204.56      8.18 o 
   0   9  15      217.25      277.02     14.11 o 
   2   9  15      396.48      422.85     20.49 o 
   4   9  15     2565.06     2588.77     62.19 o 
   6   9  15        0.73        2.44      5.82 o 
   8   9  15      856.91      861.24     35.80 o 
  -9  10  15      128.85      163.86     22.22 o 
  -7  10  15      114.41      117.08     18.91 o 
  -5  10  15      905.59      886.98     34.49 o 
  -3  10  15      111.11      132.02     12.34 o 
  -1  10  15      345.07      407.56     13.82 o 
   1  10  15       27.47       53.89      5.89 o 
   3  10  15      289.82      292.49     11.59 o 
   5  10  15       22.97       33.44      7.45 o 
   7  10  15      368.03      464.58     25.29 o 
   9  10  15       27.12       17.86     12.99 o 
 -10  11  15      448.50      518.72     37.92 o 
  -8  11  15       47.91       37.16     16.10 o 
  -6  11  15      142.91      217.74     27.39 o 
  -4  11  15       14.58       10.84      8.62 o 
  -2  11  15        7.91        4.79      7.71 o 
   0  11  15       40.11       21.20      5.64 o 
   2  11  15      653.98      649.13     15.71 o 
   4  11  15        4.23       11.09      5.83 o 
   6  11  15       20.32       12.01      7.48 o 
   8  11  15       17.06       10.28      7.85 o 
  10  11  15       46.74       21.02     10.88 o 
  -7  12  15       95.17      127.62     18.89 o 
  -5  12  15      745.33      841.08     51.68 o 
  -3  12  15      130.03      138.42     18.68 o 
  -1  12  15      310.18      292.00     18.30 o 
   1  12  15      124.52      172.28     14.05 o 
   3  12  15        0.63        0.96      4.68 o 
   5  12  15       82.68       53.19      7.90 o 
   7  12  15       67.26       87.24     29.82 o 
  -6  13  15      416.65      450.49     35.56 o 
  -4  13  15      559.57      510.52     30.30 o 
  -2  13  15      201.57      296.52     23.08 o 
   0  13  15      183.02      204.27     13.64 o 
   2  13  15      115.93      126.23     14.31 o 
   4  13  15        0.47        1.41      4.41 o 
   6  13  15      321.22      367.06     16.97 o 
  -5  14  15      250.71      268.18     26.10 o 
  -3  14  15        1.01        0.21      6.00 o 
  -1  14  15      125.40      132.04     16.74 o 
   1  14  15      379.50      414.82     21.84 o 
   3  14  15       30.72       34.97     19.22 o 
   5  14  15      280.02      240.69     16.91 o 
   0   0  16       33.54       21.31      8.22 o 
   1   1  16      291.00      327.89     13.82 o 
   0   2  16       98.85       91.72      6.62 o 
   2   2  16      430.54      502.45     31.85 o 
  -1   3  16      314.32      415.77     52.61 o 
   1   3  16      128.21      136.09      8.72 o 
   3   3  16      171.20      196.98     16.73 o 
  -2   4  16      548.97      588.92     20.83 o 
   0   4  16      441.55      397.75     15.45 o 
   2   4  16        4.51        0.70      5.80 o 
   4   4  16       56.54       68.07      6.15 o 
  -3   5  16      343.12      359.24     16.24 o 
  -1   5  16       21.85       65.36     26.64 o 
   1   5  16       78.03      109.33     28.68 o 
   3   5  16       26.90       15.46      6.94 o 
   5   5  16      267.04      239.61      9.89 o 
  -4   6  16        0.92        6.71      4.05 o 
  -2   6  16      571.02      551.41     16.97 o 
   0   6  16     1722.59     1696.53     38.86 o 
   2   6  16      250.83      226.36     12.45 o 
   4   6  16      400.60      373.06     12.72 o 
   6   6  16     1314.14     1106.43     27.03 o 
  -5   7  16      728.02      829.70     24.87 o 
  -3   7  16       31.23       40.07      5.55 o 
  -1   7  16      676.74      733.47     25.81 o 
   1   7  16        1.37        6.94      7.30 o 
   3   7  16       54.28       65.03      7.93 o 
   5   7  16        1.23       -0.03      2.78 o 
   7   7  16      446.68      388.84     18.27 o 
  -6   8  16      394.65      396.60     20.11 o 
  -4   8  16      287.19      312.18     15.20 o 
  -2   8  16     1084.89     1101.88     25.38 o 
   0   8  16        7.61       20.18      6.41 o 
   2   8  16        3.66        6.70      6.43 o 
   4   8  16       39.12       37.32      5.79 o 
   6   8  16        2.24        9.86      6.61 o 
   8   8  16       20.39       39.57     11.97 o 
  -7   9  16       51.68       61.33     14.11 o 
  -5   9  16       65.68       86.06     13.80 o 
  -3   9  16     1695.50     1920.54     48.25 o 
  -1   9  16      259.14      303.35     12.65 o 
   1   9  16        0.83       16.71      6.24 o 
   3   9  16      126.23      104.68      8.91 o 
   5   9  16       31.16       34.39      7.19 o 
   7   9  16       32.41       48.02      9.55 o 
   9   9  16      538.32      652.18     29.62 o 
  -8  10  16      135.74      117.33     16.63 o 
  -6  10  16       31.48      149.47     68.23 o 
  -4  10  16       23.21       20.40     14.46 o 
  -2  10  16      319.69      369.33     21.75 o 
   0  10  16        0.52        0.46      2.95 o 
   2  10  16        5.71        5.13      4.13 o 
   4  10  16       17.38       10.91      6.94 o 
   6  10  16        0.24        3.49      5.24 o 
   8  10  16       32.75       23.98     11.75 o 
  -7  11  16       37.81       30.73     12.37 o 
  -5  11  16      572.51      690.13     30.26 o 
  -3  11  16      128.94      170.13     21.21 o 
  -1  11  16      714.39      789.80     31.00 o 
   1  11  16       28.60       11.97      6.77 o 
   3  11  16      252.14      219.03     12.16 o 
   5  11  16      249.93      261.70     22.18 o 
   7  11  16       44.29       82.62     10.82 o 
  -4  12  16        0.02        1.29      5.95 o 
  -2  12  16      311.89      334.54     22.94 o 
   0  12  16      120.04       90.05     10.62 o 
   2  12  16      101.01      124.29     20.35 o 
   4  12  16      471.75      554.38     29.78 o 
  -1  13  16       64.63       60.67     16.17 o 
   1  13  16      247.91      219.48     18.48 o 
   0   1  17        4.88        7.03      7.27 o 
  -1   2  17        6.11       66.41     41.09 o 
   1   2  17      695.97      751.60     59.85 o 
  -2   3  17      386.52      440.38     23.49 o 
   0   3  17       17.39       21.23      6.57 o 
   2   3  17      614.93      649.74     26.17 o 
  -3   4  17      216.87      235.99     15.11 o 
  -1   4  17      249.21      258.69     14.49 o 
   1   4  17     1590.32     1577.12     37.01 o 
   3   4  17      173.67      185.76     21.91 o 
  -4   5  17       80.20       78.39      8.00 o 
  -2   5  17       48.75       71.50     16.46 o 
   0   5  17     1172.06     1250.16     30.80 o 
   2   5  17        8.75       18.05      9.65 o 
   4   5  17      115.69      110.34      6.87 o 
  -5   6  17      156.09      155.54     11.93 o 
  -3   6  17       47.65       53.30     11.82 o 
  -1   6  17      328.25      286.12     16.03 o 
   1   6  17       53.51       49.17      9.35 o 
   3   6  17      974.32     1042.56     23.43 o 
   5   6  17      213.82      226.14     15.27 o 
  -6   7  17      511.00      512.24     25.40 o 
  -4   7  17      141.34      214.77     19.53 o 
  -2   7  17      211.12      211.32     13.95 o 
   0   7  17      220.32      188.82     12.85 o 
   2   7  17        1.22       -2.70      4.94 o 
   4   7  17      208.49      153.71     11.93 o 
   6   7  17     1132.78     1339.78     39.73 o 
  -7   8  17        4.45        4.55      7.88 o 
  -5   8  17      101.46      120.09     15.77 o 
  -3   8  17      266.31      317.52     19.06 o 
  -1   8  17        0.25        0.38      5.29 o 
   1   8  17      935.29      824.97     23.87 o 
   3   8  17      426.90      439.27     14.79 o 
   5   8  17      432.75      442.74     22.03 o 
   7   8  17       10.72       10.72     10.02 o 
  -6   9  17      330.04      431.20     23.65 o 
  -4   9  17      249.85      309.39     20.86 o 
  -2   9  17      155.56      151.60     14.18 o 
   0   9  17      105.88      149.51     12.09 o 
   2   9  17        4.23        2.32      4.41 o 
   4   9  17      119.51      153.50     14.28 o 
   6   9  17       14.20       18.53     12.08 o 
  -5  10  17       51.25       43.33     13.70 o 
  -3  10  17       24.68       43.72     13.43 o 
  -1  10  17       36.05       35.80      9.29 o 
   1  10  17       22.54       26.66     12.19 o 
   3  10  17      157.28      153.40     10.72 o 
   5  10  17        1.49        6.33      8.20 o 
  -2  11  17        9.77        1.77      7.64 o 
   0  11  17      515.48      555.53     27.33 o 
   2  11  17      204.24      233.43     37.02 o 
   1   1  18       33.58       43.81     12.17 o 
   0   2  18       88.24      131.68     15.72 o 
   2   2  18       91.61       76.64      9.43 o 
  -1   3  18      379.27      417.64     16.17 o 
   1   3  18        6.17        5.99      6.09 o 
   3   3  18        7.60       11.45      6.99 o 
  -2   4  18      247.46      298.41     32.42 o 
   0   4  18      118.32      142.78      9.96 o 
   2   4  18      163.91      205.38     11.68 o 
   4   4  18       16.05       17.47      7.11 o 
  -3   5  18      197.98      194.35     12.16 o 
  -1   5  18      682.47      741.34     24.49 o 
   1   5  18        0.53       -0.03      3.24 o 
   3   5  18       22.87       28.71      7.13 o 
   5   5  18      565.07      548.36     20.26 o 
  -4   6  18      117.98      131.54     14.02 o 
  -2   6  18      184.03      225.99     26.72 o 
   0   6  18        5.56        2.51      8.61 o 
   2   6  18      108.77      121.87     10.53 o 
   4   6  18       74.03       67.03     16.51 o 
   6   6  18        1.34        2.07      6.84 o 
  -5   7  18       63.17       46.67     10.71 o 
  -3   7  18       20.84       22.56     13.61 o 
  -1   7  18        3.84        2.55      5.82 o 
   1   7  18      414.03      459.21     18.89 o 
   3   7  18      229.12      218.27     11.52 o 
   5   7  18      117.98       69.24     18.17 o 
  -2   8  18      114.01       72.60     15.16 o 
   0   8  18        0.00       40.39     22.90 o 
   2   8  18      174.70      130.11     16.07 o 
   0   1  19      439.74      459.36     32.35 o 
  -1   2  19       52.91       61.30      9.70 o 
   1   2  19       62.60      136.14     42.51 o 
  -2   3  19       56.44       34.03      8.04 o 
   0   3  19      247.84      250.64     15.55 o 
   2   3  19      191.31      180.84     14.58 o 
  -3   4  19       86.73       91.86     20.61 o 
  -1   4  19       18.24       36.43      7.27 o 
   1   4  19        6.73        6.75      6.27 o 
   3   4  19      120.59      138.90     21.08 o 
   0   5  19        6.75       24.60     13.94 o 
                                                 
